# Supplementary material for: Methionine Supplementation Benefits Lipogenesis in Goat Intramuscular Adipocytes, Likely by Inhibiting the Expression of SLC5A5
Source: Animals (Basel). 2025 Nov 29;15(23):3450. doi: 10.3390/ani15233450 (PMC12690991; doi:10.3390/ani15233450)
Supplement: Supplementary file 1 [file animals-15-03450-s001.zip]

Archive with 1 entries (1 files):
- animals-3975516-supplementary.xlsx
