# Supplementary material for: Methionine Supplementation Benefits Lipogenesis in Goat Intramuscular Adipocytes, Likely by Inhibiting the Expression of SLC5A5
Source: Animals (Basel). 2025 Nov 29;15(23):3450. doi: 10.3390/ani15233450 (PMC12690991; doi:10.3390/ani15233450)
Supplement: Supplementary file 1 [file animals-15-03450-s001.zip › animals-3975516-supplementary.xlsx]

## Sheet: Table S1
Table S1: Differential genes were screened using DEsq2 at P < 0.05 and logFC > 2
Gene_id	readcount_L	readcount_NC	log2FoldChange	pval	padj	chromosome	start	end	length	Gene name	Gene description
ENSCHIG00000000123	4.0988	0.317076	3.5549	0.041599	0.9996	LWLT01000127.1	56775	79456	1786	IQANK1	IQ motif and ankyrin repeat containing 1 [Source:HGNC Symbol;Acc:HGNC:49576]
ENSCHIG00000000407	72.4463	40.0723	0.85498	0.0069268	0.9996	LWLT01000162.1	56048	57271	234
ENSCHIG00000002202	15.6948	35.5959	-1.1799	0.0065571	0.9996	29	10823020	10889739	1155
ENSCHIG00000002693	3.1232	0	4.1215	0.049204	0.9996	LWLT01006925.1	2653	2805	153	5_8S_rRNA	5.8S ribosomal RNA [Source:RFAM;Acc:RF00002]
ENSCHIG00000002749	0	3.51964	-4.2302	0.024238	0.9996	9	57216789	57268314	950
ENSCHIG00000002784	0.356178	4.6994	-3.6911	0.029969	0.9996	13	46228644	46228712	69	SNORD31	Small nucleolar RNA SNORD31 [Source:RFAM;Acc:RF00089]
ENSCHIG00000002816	36.9213	18.1809	1.0256	0.011605	0.9996	5	48834255	48854559	1338	KICS2	KICSTOR subunit 2 [Source:HGNC Symbol;Acc:HGNC:26517]
ENSCHIG00000002897	3.68861	0	4.3691	0.018482	0.9996	10	88804687	88804794	108	Y_RNA	Y RNA [Source:RFAM;Acc:RF00019]
ENSCHIG00000003416	1.33476	9.38155	-2.7955	0.010378	0.9996	1	105948229	106149989	865	PPM1L	protein phosphatase, Mg2+/Mn2+ dependent 1L [Source:HGNC Symbol;Acc:HGNC:16381]
ENSCHIG00000003652	22.8611	11.0377	1.0514	0.043341	0.9996	14	51019317	51019403	87	SNORD87	small nucleolar RNA, C/D box 87 [Source:HGNC Symbol;Acc:HGNC:32746]
ENSCHIG00000004618	0	6.21983	-5.0572	0.0025708	0.9996	18	47274917	47277054	1428	ZBTB32	zinc finger and BTB domain containing 32 [Source:HGNC Symbol;Acc:HGNC:16763]
ENSCHIG00000005409	13.104	32.9456	-1.3229	0.0048281	0.9996	10	17992292	17993353	1062	PNMA1	PNMA family member 1 [Source:HGNC Symbol;Acc:HGNC:9158]
ENSCHIG00000005710	5.39007	0.304086	3.9537	0.014847	0.9996	1	27712397	27744162	739
ENSCHIG00000005870	5.08333	15.5369	-1.6091	0.01906	0.9996	18	47848349	47854687	1548	ZNF529	zinc finger protein 529 [Source:HGNC Symbol;Acc:HGNC:29328]
ENSCHIG00000005873	6.11891	15.9964	-1.39	0.032646	0.9996	1	58163068	58165325	708
ENSCHIG00000006212	5.1314	15.5817	-1.6045	0.034641	0.9996	9	11052416	11096496	2948
ENSCHIG00000007330	0	4.48624	-4.5801	0.010957	0.9996	17	63620490	63621569	1080	MAB21L2	mab-21 like 2 [Source:HGNC Symbol;Acc:HGNC:6758]
ENSCHIG00000007454	20.8012	7.52045	1.4683	0.02328	0.9996	15	65509050	65510435	1386
ENSCHIG00000008035	4.50442	0.353658	3.687	0.030479	0.9996	8	78094978	78122483	494
ENSCHIG00000008777	4.46391	0.317076	3.6765	0.034097	0.9996	LWLT01000027.1	2581256	2597562	4477	IGSF1	immunoglobulin superfamily member 1 [Source:HGNC Symbol;Acc:HGNC:5948]
ENSCHIG00000009277	49.4945	29.3779	0.75817	0.034397	0.9996	18	53947151	53967205	6641	EXOC3L2	exocyst complex component 3 like 2 [Source:HGNC Symbol;Acc:HGNC:30162]
ENSCHIG00000009281	27.5389	14.3508	0.9321	0.045925	0.9996	7	97014132	97015363	705	MISP3	MISP family member 3 [Source:HGNC Symbol;Acc:HGNC:26963]
ENSCHIG00000009455	42.2528	22.9111	0.88352	0.026138	0.9996	2	11433761	11434087	327
ENSCHIG00000009521	0	5.70654	-4.9171	0.0039958	0.9996	18	53374766	53375246	402
ENSCHIG00000010031	7.62007	0.304086	4.4459	0.0038886	0.9996	3	101181395	101183179	1785	LINGO4	leucine rich repeat and Ig domain containing 4 [Source:HGNC Symbol;Acc:HGNC:31814]
ENSCHIG00000010591	40.9224	22.2029	0.88796	0.03724	0.9996	1	81856999	81857589	591
ENSCHIG00000010779	22.6783	10.8938	1.0536	0.046437	0.9996	23	21431951	21435167	1152
ENSCHIG00000010803	0	3.20256	-4.0936	0.036667	0.9996	25	33854614	33856929	351	CCL24	C-C motif chemokine ligand 24 [Source:HGNC Symbol;Acc:HGNC:10623]
ENSCHIG00000011028	20.2193	8.68722	1.2184	0.048866	0.9996	13	65552987	65553565	579
ENSCHIG00000011320	65.4124	37.6261	0.7938	0.0079346	0.9996	5	18982730	18987555	2976	DUSP6	dual specificity phosphatase 6 [Source:HGNC Symbol;Acc:HGNC:3072]
ENSCHIG00000011379	14.2325	29.4543	-1.0469	0.022827	0.9996	25	10254658	10254921	264	SNN	stannin [Source:HGNC Symbol;Acc:HGNC:11149]
ENSCHIG00000011415	36.5312	62.0602	-0.76677	0.013009	0.9996	9	10736164	10737402	1239	PRSS35	serine protease 35 [Source:HGNC Symbol;Acc:HGNC:21387]
ENSCHIG00000012195	21.1507	36.5577	-0.78762	0.046272	0.9996	26	44250014	44502171	1398	PRKG1	protein kinase cGMP-dependent 1 [Source:HGNC Symbol;Acc:HGNC:9414]
ENSCHIG00000012398	34.7503	60.9509	-0.80699	0.013258	0.9996	15	26548188	26681646	672	ACER3	alkaline ceramidase 3 [Source:HGNC Symbol;Acc:HGNC:16066]
ENSCHIG00000012648	17.0849	31.3236	-0.87781	0.042819	0.9996	5	102589522	102596157	2077	LAG3	lymphocyte activating 3 [Source:HGNC Symbol;Acc:HGNC:6476]
ENSCHIG00000012770	19.786	35.7234	-0.84941	0.043048	0.9996	3	105424859	105429997	1563	MEX3A	mex-3 RNA binding family member A [Source:HGNC Symbol;Acc:HGNC:33482]
ENSCHIG00000013068	6.83126	17.6077	-1.3723	0.030482	0.9996	19	39157755	39180471	1353	FBXO47	F-box protein 47 [Source:HGNC Symbol;Acc:HGNC:31969]
ENSCHIG00000014556	6.39566	16.9563	-1.3981	0.040256	0.9996	18	4638511	4917774	4613
ENSCHIG00000014749	0	3.53502	-4.2357	0.025369	0.9996	19	41438964	41443106	1452	KRT14	keratin 14 [Source:HGNC Symbol;Acc:HGNC:6416]
ENSCHIG00000015283	0.665891	5.19117	-2.9405	0.045976	0.9996	LWLT01000113.1	96273	110473	1080
ENSCHIG00000016095	7.72286	19.0754	-1.2974	0.046277	0.9996	3	3178319	3179394	678	HES6	hes family bHLH transcription factor 6 [Source:HGNC Symbol;Acc:HGNC:18254]
ENSCHIG00000016241	8.85594	22.186	-1.328	0.014737	0.9996	20	10328610	10344217	1656	MARVELD2	MARVEL domain containing 2 [Source:HGNC Symbol;Acc:HGNC:26401]
ENSCHIG00000016611	0.356178	4.52283	-3.6283	0.034257	0.9996	13	51322561	51331072	2566	SLC4A11	solute carrier family 4 member 11 [Source:HGNC Symbol;Acc:HGNC:16438]
ENSCHIG00000016799	18.1709	6.701	1.4338	0.024109	0.9996	2	17664215	17762769	597	FBXO36	F-box protein 36 [Source:HGNC Symbol;Acc:HGNC:27020]
ENSCHIG00000017287	34.632	18.968	0.86578	0.038125	0.9996	7	94721925	94726921	675	ZGLP1	zinc finger GATA like protein 1 [Source:HGNC Symbol;Acc:HGNC:37245]
ENSCHIG00000017340	0	6.3993	-5.0929	0.0018291	0.9996	5	112046164	112050348	1503	CYP2D43	cytochrome P450 family 2 subfamily D member 43 [Source:VGNC Symbol;Acc:VGNC:103443]
ENSCHIG00000017609	22.3797	10.3328	1.1097	0.044729	0.9996	13	51458982	51460078	700	OXT	oxytocin/neurophysin I prepropeptide [Source:HGNC Symbol;Acc:HGNC:8528]
ENSCHIG00000017621	10.1667	2.23013	2.177	0.020171	0.9996	22	50149194	50149857	450	LSMEM2	leucine rich single-pass membrane protein 2 [Source:HGNC Symbol;Acc:HGNC:26781]
ENSCHIG00000017627	8.46223	21.6746	-1.3537	0.016571	0.9996	22	32364969	32369787	1704	LMOD3	leiomodin 3 [Source:HGNC Symbol;Acc:HGNC:6649]
ENSCHIG00000017785	8.53868	1.34147	2.6998	0.017041	0.9996	19	54116939	54183008	2397	MGAT5B	alpha-1,6-mannosylglycoprotein 6-beta-N-acetylglucosaminyltransferase B [Source:HGNC Symbol;Acc:HGNC:24140]
ENSCHIG00000017921	11.7647	25.8241	-1.1241	0.030329	0.9996	LWLT01000021.1	54999621	55029497	3619	ASB9	ankyrin repeat and SOCS box containing 9 [Source:HGNC Symbol;Acc:HGNC:17184]
ENSCHIG00000017993	0	3.1294	-4.0659	0.038848	0.9996	14	26533905	26536537	2277
ENSCHIG00000018547	19.0421	7.47909	1.3516	0.03031	0.9996	3	99037515	99056450	6023	ANKRD35	ankyrin repeat domain 35 [Source:HGNC Symbol;Acc:HGNC:26323]
ENSCHIG00000018973	1.68498	7.72539	-2.1907	0.047333	0.9996	29	28426907	28434891	827	SOLD1	secreted protein of Ly-6 domain 1 [Source:NCBI gene (formerly Entrezgene);Acc:100860888]
ENSCHIG00000019072	10.478	24.2753	-1.2038	0.027517	0.9996	1	64159123	64243414	1812
ENSCHIG00000019114	0	3.55861	-4.2436	0.022283	0.9996	22	37846394	37846997	585
ENSCHIG00000020342	6.80585	1.32848	2.3786	0.044579	0.9996	20	23955476	23961667	1125	MCIDAS	multiciliate differentiation and DNA synthesis associated cell cycle protein [Source:HGNC Symbol;Acc:HGNC:40050]
ENSCHIG00000020641	7.76933	1.31549	2.5776	0.030802	0.9996	22	12787787	13008956	5132	MYRIP	myosin VIIA and Rab interacting protein [Source:HGNC Symbol;Acc:HGNC:19156]
ENSCHIG00000020647	1.33476	7.58062	-2.4841	0.032315	0.9996	7	103524176	103537534	2742	SLC5A5	solute carrier family 5 member 5 [Source:HGNC Symbol;Acc:HGNC:11040]
ENSCHIG00000020693	4.06126	12.8344	-1.6511	0.033305	0.9996	9	43984005	44199076	5498	EPHA7	EPH receptor A7 [Source:HGNC Symbol;Acc:HGNC:3390]
ENSCHIG00000021172	0.679395	5.45629	-3.0057	0.046298	0.9996	7	107671878	107718519	1814	RASGEF1C	RasGEF domain family member 1C [Source:HGNC Symbol;Acc:HGNC:27400]
ENSCHIG00000021581	34.0739	16.3111	1.0553	0.013749	0.9996	16	68184449	68225938	2205	PROX1	prospero homeobox 1 [Source:HGNC Symbol;Acc:HGNC:9459]
ENSCHIG00000021851	9.92745	21.2883	-1.1	0.04477	0.9996	19	48564090	48568245	996	C17orf58	chromosome 17 open reading frame 58 [Source:HGNC Symbol;Acc:HGNC:27568]
ENSCHIG00000022528	3.70806	0	4.3748	0.028432	0.9996	1	40045937	40754451	2527
ENSCHIG00000022732	0	3.36427	-4.1532	0.030697	0.9996	23	22257192	22259643	556	NCR3	natural cytotoxicity triggering receptor 3 [Source:HGNC Symbol;Acc:HGNC:19077]
ENSCHIG00000023400	12.702	3.92526	1.6984	0.034399	0.9996	10	65285901	65340439	2438	CAPN3	calpain 3 [Source:HGNC Symbol;Acc:HGNC:1480]
ENSCHIG00000023568	24.0551	44.0069	-0.86904	0.023349	0.9996	3	3142051	3174197	3760	PER2	period circadian regulator 2 [Source:HGNC Symbol;Acc:HGNC:8846]
ENSCHIG00000023615	8.15846	1.26591	2.6725	0.039696	0.9996	10	67175715	67212509	4662	PAK6	p21 (RAC1) activated kinase 6 [Source:HGNC Symbol;Acc:HGNC:16061]
ENSCHIG00000024052	32.7849	53.499	-0.70455	0.034074	0.9996	8	103668831	103688929	747	TNFSF15	TNF superfamily member 15 [Source:HGNC Symbol;Acc:HGNC:11931]
ENSCHIG00000024368	7.4207	0.634151	3.5287	0.011801	0.9996	7	90382710	90404148	2569	ZFR2	zinc finger RNA binding protein 2 [Source:HGNC Symbol;Acc:HGNC:29189]
ENSCHIG00000024443	4.0148	0.353658	3.5306	0.043149	0.9996	19	26866076	26867372	555	TMEM95	transmembrane protein 95 [Source:HGNC Symbol;Acc:HGNC:27898]
ENSCHIG00000024757	5.47705	0	4.9344	0.0030897	0.9996	18	47517828	47522702	855
ENSCHIG00000025508	1.00559	6.48307	-2.6743	0.035157	0.9996	3	111710997	111725565	1528	NECTIN4	nectin cell adhesion molecule 4 [Source:HGNC Symbol;Acc:HGNC:19688]
ENSCHIG00000025851	0.339698	4.79854	-3.7159	0.025645	0.9996	1	114035622	114044462	4853
ENSCHIG00000026677	0	3.78714	-4.3392	0.018553	0.9996	21	66160530	66161203	294
ENSCHIG00000026773	3.51234	0	4.2887	0.035506	0.9996	5	55922192	55930742	942	SDR9C7	short chain dehydrogenase/reductase family 9C member 7 [Source:HGNC Symbol;Acc:HGNC:29958]
Novel00078	13.8628	26.769	-0.9469	0.044014	0.9996	10	42507344	42509983	2640	-	-
Novel00146	30.701	49.9908	-0.70829	0.042373	0.9996	11	9119715	9121982	1591	-	-
Novel00211	32.7286	18.1313	0.85149	0.041344	0.9996	11	78332687	78349627	1115	-	-
Novel00541	4.74066	13.3718	-1.4905	0.044576	0.9996	18	12698037	12705893	1091	-	-
Novel00647	20.8786	9.22379	1.187	0.041762	0.9996	19	50240615	50242788	1236	-	-
Novel00692	33.4215	18.9079	0.81533	0.048751	0.9996	2	131732987	131734159	1173	-	-
Novel00703	0.326193	4.82452	-3.7224	0.023969	0.9996	2	10143302	10154429	442	-	-
Novel00754	22.6258	38.9392	-0.78123	0.046472	0.9996	20	31274941	31276845	1698	-	-
Novel00795	3.45237	14.1077	-2.0477	0.019694	0.9996	21	22532323	22533277	955	-	-
Novel00804	44.6959	23.8013	0.91218	0.013768	0.9996	21	68334681	68340439	3823	-	-
Novel00825	0	7.68642	-5.357	0.00046523	0.9996	22	54028437	54032613	503	-	-
Novel00848	12.8243	3.42288	1.8808	0.024491	0.9996	22	51384276	51388904	974	-	-
Novel00917	44.0504	25.8745	0.76852	0.04823	0.9996	24	2422051	2429155	2551	-	-
Novel00948	0.326193	7.4449	-4.3465	0.0039597	0.9996	25	41252511	41253219	709	-	-
Novel01401	7.26389	0.912257	2.934	0.025975	0.9996	7	67083751	67084859	1109	-	-
Novel01447	11.2173	3.06018	1.9078	0.033653	0.9996	7	64384357	64388101	1275	-	-
Novel01535	27.8531	48.9353	-0.81151	0.018202	0.9996	9	16889579	16897989	2231	-	-
Novel01536	70.0473	37.7205	0.88931	0.002508	0.9996	9	16964623	16969349	4611	-	-
Novel01548	30.5339	15.8622	0.94235	0.044201	0.9996	9	80719404	80725470	2919	-	-

## Sheet: Table S2
Table S2: GO enrichment analysis
GO_accession	Description	Term_type	Over_represented_pValue	Corrected_pValue	DEG_item	DEG_list	Bg_item	Bg_list	Gene_names
GO:0014866	skeletal myofibril assembly	biological_process	6.08E-05	0.6156	2	69	4	22266	ENSCHIG00000021581,ENSCHIG00000017627
GO:0030240	skeletal muscle thin filament assembly	biological_process	6.08E-05	0.6156	2	69	4	22266	ENSCHIG00000017627,ENSCHIG00000021581
GO:0030239	myofibril assembly	biological_process	0.00021723	1	3	69	35	22266	ENSCHIG00000021581,ENSCHIG00000017627,ENSCHIG00000023400
GO:0010927	cellular component assembly involved in morphogenesis	biological_process	0.0013477	1	3	69	65	22266	ENSCHIG00000023400,ENSCHIG00000021581,ENSCHIG00000017627
GO:0002717	positive regulation of natural killer cell mediated immunity	biological_process	0.0014035	1	2	69	17	22266	ENSCHIG00000022732,ENSCHIG00000012648
GO:0045954	positive regulation of natural killer cell mediated cytotoxicity	biological_process	0.0014035	1	2	69	17	22266	ENSCHIG00000012648,ENSCHIG00000022732
GO:0042269	regulation of natural killer cell mediated cytotoxicity	biological_process	0.0025878	1	2	69	23	22266	ENSCHIG00000012648,ENSCHIG00000022732
GO:0006671	phytosphingosine metabolic process	biological_process	0.0028153	1	1	69	1	22266	ENSCHIG00000012398
GO:0070774	phytoceramidase activity	molecular_function	0.0028153	1	1	69	1	22266	ENSCHIG00000012398
GO:0071602	phytosphingosine biosynthetic process	biological_process	0.0028153	1	1	69	1	22266	ENSCHIG00000012398
GO:0002715	regulation of natural killer cell mediated immunity	biological_process	0.0028289	1	2	69	24	22266	ENSCHIG00000012648,ENSCHIG00000022732
GO:0071470	cellular response to osmotic stress	biological_process	0.0034103	1	2	69	26	22266	ENSCHIG00000016611,ENSCHIG00000023400
GO:0055002	striated muscle cell development	biological_process	0.0034603	1	3	69	90	22266	ENSCHIG00000017627,ENSCHIG00000021581,ENSCHIG00000023400
GO:0002194	hepatocyte cell migration	biological_process	0.0034634	1	1	69	1	22266	ENSCHIG00000021581
GO:0050692	DNA binding domain binding	molecular_function	0.0034634	1	1	69	1	22266	ENSCHIG00000021581
GO:0061114	branching involved in pancreas morphogenesis	biological_process	0.0034634	1	1	69	1	22266	ENSCHIG00000021581
GO:0090425	acinar cell differentiation	biological_process	0.0034634	1	1	69	1	22266	ENSCHIG00000021581
GO:2000979	positive regulation of forebrain neuron differentiation	biological_process	0.0034634	1	1	69	1	22266	ENSCHIG00000021581
GO:0055103	ligase regulator activity	molecular_function	0.0034655	1	1	69	1	22266	ENSCHIG00000023400
GO:1990092	calcium-dependent self proteolysis	biological_process	0.0034655	1	1	69	1	22266	ENSCHIG00000023400
GO:0035445	borate transmembrane transport	biological_process	0.0034655	1	1	69	1	22266	ENSCHIG00000016611
GO:0046713	borate transport	biological_process	0.0034655	1	1	69	1	22266	ENSCHIG00000016611
GO:0046715	active borate transmembrane transporter activity	molecular_function	0.0034655	1	1	69	1	22266	ENSCHIG00000016611
GO:0008507	sodium:iodide symporter activity	molecular_function	0.0034655	1	1	69	1	22266	ENSCHIG00000020647
GO:0045214	sarcomere organization	biological_process	0.0036823	1	2	69	27	22266	ENSCHIG00000023400,ENSCHIG00000021581
GO:0001912	positive regulation of leukocyte mediated cytotoxicity	biological_process	0.0042272	1	2	69	30	22266	ENSCHIG00000012648,ENSCHIG00000022732
GO:0048638	regulation of developmental growth	biological_process	0.0042927	1	4	69	198	22266	ENSCHIG00000023400,ENSCHIG00000011320,ENSCHIG00000020693,ENSCHIG00000021581
GO:0060420	regulation of heart growth	biological_process	0.004843	1	2	69	31	22266	ENSCHIG00000021581,ENSCHIG00000011320
GO:0005185	neurohypophyseal hormone activity	molecular_function	0.0054912	1	1	69	2	22266	ENSCHIG00000017609
GO:0055001	muscle cell development	biological_process	0.0060586	1	3	69	110	22266	ENSCHIG00000023400,ENSCHIG00000021581,ENSCHIG00000017627
GO:0031343	positive regulation of cell killing	biological_process	0.0060945	1	2	69	36	22266	ENSCHIG00000012648,ENSCHIG00000022732
GO:0014717	regulation of satellite cell activation involved in skeletal muscle regeneration	biological_process	0.006298	1	1	69	2	22266	ENSCHIG00000023400
GO:0014718	positive regulation of satellite cell activation involved in skeletal muscle regeneration	biological_process	0.006298	1	1	69	2	22266	ENSCHIG00000023400
GO:0042267	natural killer cell mediated cytotoxicity	biological_process	0.0064081	1	2	69	37	22266	ENSCHIG00000022732,ENSCHIG00000012648
GO:0004692	cGMP-dependent protein kinase activity	molecular_function	0.0067688	1	1	69	2	22266	ENSCHIG00000012195
GO:0002228	natural killer cell mediated immunity	biological_process	0.0067737	1	2	69	38	22266	ENSCHIG00000022732,ENSCHIG00000012648
GO:0001743	optic placode formation	biological_process	0.0068154	1	1	69	2	22266	ENSCHIG00000021581
GO:0046619	optic placode formation involved in camera-type eye formation	biological_process	0.0068154	1	1	69	2	22266	ENSCHIG00000021581
GO:0002270	plasmacytoid dendritic cell activation	biological_process	0.0068383	1	1	69	2	22266	ENSCHIG00000012648
GO:0055005	ventricular cardiac myofibril assembly	biological_process	0.006909	1	1	69	2	22266	ENSCHIG00000021581
GO:0038102	activin receptor antagonist activity	molecular_function	0.0069161	1	1	69	2	22266	ENSCHIG00000008777
GO:0060838	lymphatic endothelial cell fate commitment	biological_process	0.0069171	1	1	69	2	22266	ENSCHIG00000021581
GO:0060414	aorta smooth muscle tissue morphogenesis	biological_process	0.0069171	1	1	69	2	22266	ENSCHIG00000021581
GO:2000977	regulation of forebrain neuron differentiation	biological_process	0.0069171	1	1	69	2	22266	ENSCHIG00000021581
GO:1904200	iodide transmembrane transport	biological_process	0.006919	1	1	69	2	22266	ENSCHIG00000020647
GO:0030144	alpha-1,6-mannosylglycoprotein 6-beta-N-acetylglucosaminyltransferase activity	molecular_function	0.0069192	1	1	69	2	22266	ENSCHIG00000017785
GO:0015111	iodide transmembrane transporter activity	molecular_function	0.0069193	1	1	69	2	22266	ENSCHIG00000020647
GO:0031032	actomyosin structure organization	biological_process	0.0071648	1	3	69	117	22266	ENSCHIG00000023400,ENSCHIG00000017627,ENSCHIG00000021581
GO:0051155	positive regulation of striated muscle cell differentiation	biological_process	0.0072966	1	2	69	39	22266	ENSCHIG00000017627,ENSCHIG00000021581
GO:0001910	regulation of leukocyte mediated cytotoxicity	biological_process	0.0082111	1	2	69	42	22266	ENSCHIG00000022732,ENSCHIG00000012648
GO:0060419	heart growth	biological_process	0.0083416	1	2	69	41	22266	ENSCHIG00000021581,ENSCHIG00000011320
GO:0006970	response to osmotic stress	biological_process	0.008352	1	2	69	41	22266	ENSCHIG00000016611,ENSCHIG00000023400
GO:0060087	relaxation of vascular associated smooth muscle	biological_process	0.0090703	1	1	69	3	22266	ENSCHIG00000012195
GO:2000418	positive regulation of eosinophil migration	biological_process	0.0090996	1	1	69	3	22266	ENSCHIG00000010803
GO:0071633	dihydroceramidase activity	molecular_function	0.0096071	1	1	69	3	22266	ENSCHIG00000012398
GO:0014901	satellite cell activation involved in skeletal muscle regeneration	biological_process	0.0096684	1	1	69	3	22266	ENSCHIG00000023400
GO:0034711	inhibin binding	molecular_function	0.010265	1	1	69	3	22266	ENSCHIG00000008777
GO:0070858	negative regulation of bile acid biosynthetic process	biological_process	0.010353	1	1	69	3	22266	ENSCHIG00000021581
GO:1904252	negative regulation of bile acid metabolic process	biological_process	0.010353	1	1	69	3	22266	ENSCHIG00000021581
GO:0060298	positive regulation of sarcomere organization	biological_process	0.010359	1	1	69	3	22266	ENSCHIG00000021581
GO:0098661	inorganic anion transmembrane transport	biological_process	0.010849	1	2	69	46	22266	ENSCHIG00000016611,ENSCHIG00000020647
GO:0051149	positive regulation of muscle cell differentiation	biological_process	0.010908	1	2	69	48	22266	ENSCHIG00000017627,ENSCHIG00000021581
GO:1902905	positive regulation of supramolecular fiber organization	biological_process	0.011107	1	3	69	141	22266	ENSCHIG00000010803,ENSCHIG00000017627,ENSCHIG00000021581
GO:0031341	regulation of cell killing	biological_process	0.011362	1	2	69	50	22266	ENSCHIG00000022732,ENSCHIG00000012648
GO:2000416	regulation of eosinophil migration	biological_process	0.012438	1	1	69	4	22266	ENSCHIG00000010803
GO:0044557	relaxation of smooth muscle	biological_process	0.012502	1	1	69	4	22266	ENSCHIG00000012195
GO:0045590	negative regulation of regulatory T cell differentiation	biological_process	0.012518	1	1	69	4	22266	ENSCHIG00000012648
GO:0060297	regulation of sarcomere organization	biological_process	0.012944	1	1	69	4	22266	ENSCHIG00000021581
GO:0046620	regulation of organ growth	biological_process	0.012971	1	2	69	52	22266	ENSCHIG00000011320,ENSCHIG00000021581
GO:0061113	pancreas morphogenesis	biological_process	0.013221	1	1	69	4	22266	ENSCHIG00000021581
GO:0048743	positive regulation of skeletal muscle fiber development	biological_process	0.013423	1	1	69	4	22266	ENSCHIG00000017627
GO:0070309	lens fiber cell morphogenesis	biological_process	0.01351	1	1	69	4	22266	ENSCHIG00000021581
GO:0050693	LBD domain binding	molecular_function	0.013558	1	1	69	4	22266	ENSCHIG00000021581
GO:0060214	endocardium formation	biological_process	0.01356	1	1	69	4	22266	ENSCHIG00000021581
GO:0061689	tricellular tight junction	cellular_component	0.013628	1	1	69	4	22266	ENSCHIG00000016241
GO:0033010	paranodal junction	cellular_component	0.013644	1	1	69	4	22266	ENSCHIG00000016241
GO:0015373	anion:sodium symporter activity	molecular_function	0.013768	1	1	69	4	22266	ENSCHIG00000020647
GO:0051964	negative regulation of synapse assembly	biological_process	0.01379	1	1	69	4	22266	ENSCHIG00000020693
GO:0005004	GPI-linked ephrin receptor activity	molecular_function	0.013791	1	1	69	4	22266	ENSCHIG00000020693
GO:0048589	developmental growth	biological_process	0.013915	1	5	69	427	22266	ENSCHIG00000023400,ENSCHIG00000011320,ENSCHIG00000023615,ENSCHIG00000020693,ENSCHIG00000021581
GO:0031728	CCR3 chemokine receptor binding	molecular_function	0.014279	1	1	69	5	22266	ENSCHIG00000010803
GO:0051495	positive regulation of cytoskeleton organization	biological_process	0.015073	1	3	69	158	22266	ENSCHIG00000010803,ENSCHIG00000021581,ENSCHIG00000017627
GO:0001938	positive regulation of endothelial cell proliferation	biological_process	0.015232	1	2	69	58	22266	ENSCHIG00000010803,ENSCHIG00000021581
GO:0043415	positive regulation of skeletal muscle tissue regeneration	biological_process	0.015517	1	1	69	5	22266	ENSCHIG00000023400
GO:0042289	MHC class II protein binding	molecular_function	0.015979	1	1	69	5	22266	ENSCHIG00000012648
GO:1904753	negative regulation of vascular associated smooth muscle cell migration	biological_process	0.016575	1	1	69	5	22266	ENSCHIG00000012195
GO:0031402	sodium ion binding	molecular_function	0.016625	1	1	69	5	22266	ENSCHIG00000023400
GO:0140007	KICSTOR complex	cellular_component	0.016691	1	1	69	5	22266	ENSCHIG00000002816
GO:0070315	G1 to G0 transition involved in cell differentiation	biological_process	0.016735	1	1	69	5	22266	ENSCHIG00000023400
GO:1990254	keratin filament binding	molecular_function	0.017005	1	1	69	5	22266	ENSCHIG00000014749
GO:0032989	cellular component morphogenesis	biological_process	0.017014	1	5	69	447	22266	ENSCHIG00000017627,ENSCHIG00000021581,ENSCHIG00000020693,ENSCHIG00000023615,ENSCHIG00000023400
GO:0045110	intermediate filament bundle assembly	biological_process	0.017073	1	1	69	5	22266	ENSCHIG00000014749
GO:0060900	embryonic camera-type eye formation	biological_process	0.017092	1	1	69	5	22266	ENSCHIG00000021581
GO:0048845	venous blood vessel morphogenesis	biological_process	0.017186	1	1	69	5	22266	ENSCHIG00000021581
GO:0060059	embryonic retina morphogenesis in camera-type eye	biological_process	0.017208	1	1	69	5	22266	ENSCHIG00000021581
GO:0015705	iodide transport	biological_process	0.017209	1	1	69	5	22266	ENSCHIG00000020647
GO:0048671	negative regulation of collateral sprouting	biological_process	0.01721	1	1	69	5	22266	ENSCHIG00000020693
GO:0048245	eosinophil chemotaxis	biological_process	0.01867	1	1	69	6	22266	ENSCHIG00000010803
GO:0018298	protein-chromophore linkage	biological_process	0.019133	1	1	69	6	22266	ENSCHIG00000015283
GO:0045986	negative regulation of smooth muscle contraction	biological_process	0.019339	1	1	69	6	22266	ENSCHIG00000012195
GO:0004722	protein serine/threonine phosphatase activity	molecular_function	0.019456	1	2	69	66	22266	ENSCHIG00000003416,ENSCHIG00000011320
GO:0055009	atrial cardiac muscle tissue morphogenesis	biological_process	0.019681	1	1	69	6	22266	ENSCHIG00000021581
GO:0017040	N-acylsphingosine amidohydrolase activity	molecular_function	0.019694	1	1	69	6	22266	ENSCHIG00000012398
GO:0051153	regulation of striated muscle cell differentiation	biological_process	0.01974	1	2	69	65	22266	ENSCHIG00000021581,ENSCHIG00000017627
GO:0014719	skeletal muscle satellite cell activation	biological_process	0.01975	1	1	69	6	22266	ENSCHIG00000023400
GO:0001909	leukocyte mediated cytotoxicity	biological_process	0.019812	1	2	69	67	22266	ENSCHIG00000022732,ENSCHIG00000012648
GO:0051146	striated muscle cell differentiation	biological_process	0.019851	1	3	69	172	22266	ENSCHIG00000017627,ENSCHIG00000021581,ENSCHIG00000023400
GO:0004690	cyclic nucleotide-dependent protein kinase activity	molecular_function	0.020126	1	1	69	6	22266	ENSCHIG00000012195
GO:0048742	regulation of skeletal muscle fiber development	biological_process	0.020139	1	1	69	6	22266	ENSCHIG00000017627
GO:0060839	endothelial cell fate commitment	biological_process	0.020253	1	1	69	6	22266	ENSCHIG00000021581
GO:0003160	endocardium morphogenesis	biological_process	0.02029	1	1	69	6	22266	ENSCHIG00000021581
GO:2000739	regulation of mesenchymal stem cell differentiation	biological_process	0.020415	1	1	69	6	22266	ENSCHIG00000016611
GO:0021684	cerebellar granular layer formation	biological_process	0.020432	1	1	69	6	22266	ENSCHIG00000021581
GO:0021707	cerebellar granule cell differentiation	biological_process	0.020432	1	1	69	6	22266	ENSCHIG00000021581
GO:0043218	compact myelin	cellular_component	0.020469	1	1	69	6	22266	ENSCHIG00000016241
GO:0043220	Schmidt-Lanterman incisure	cellular_component	0.020469	1	1	69	6	22266	ENSCHIG00000016241
GO:0060836	lymphatic endothelial cell differentiation	biological_process	0.020614	1	1	69	6	22266	ENSCHIG00000021581
GO:0043416	regulation of skeletal muscle tissue regeneration	biological_process	0.020838	1	1	69	7	22266	ENSCHIG00000023400
GO:0097435	supramolecular fiber organization	biological_process	0.02146	1	5	69	482	22266	ENSCHIG00000010803,ENSCHIG00000023400,ENSCHIG00000017627,ENSCHIG00000021581,ENSCHIG00000014749
GO:0097524	sperm plasma membrane	cellular_component	0.021699	1	1	69	7	22266	ENSCHIG00000024443
GO:0051409	response to nitrosative stress	biological_process	0.022724	1	1	69	7	22266	ENSCHIG00000011320
GO:0070365	hepatocyte differentiation	biological_process	0.022807	1	1	69	7	22266	ENSCHIG00000021581
GO:0032926	negative regulation of activin receptor signaling pathway	biological_process	0.02294	1	1	69	7	22266	ENSCHIG00000008777
GO:0030174	regulation of DNA-dependent DNA replication initiation	biological_process	0.022953	1	1	69	7	22266	ENSCHIG00000020342
GO:0051694	pointed-end actin filament capping	biological_process	0.023067	1	1	69	7	22266	ENSCHIG00000017627
GO:0045499	chemorepellent activity	molecular_function	0.023271	1	1	69	7	22266	ENSCHIG00000020693
GO:0033234	negative regulation of protein sumoylation	biological_process	0.023513	1	1	69	7	22266	ENSCHIG00000023400
GO:0010172	embryonic body morphogenesis	biological_process	0.023693	1	1	69	7	22266	ENSCHIG00000007330
GO:0071476	cellular hypotonic response	biological_process	0.023783	1	1	69	7	22266	ENSCHIG00000016611
GO:0097264	self proteolysis	biological_process	0.023809	1	1	69	7	22266	ENSCHIG00000023400
GO:0071472	cellular response to salt stress	biological_process	0.023865	1	1	69	7	22266	ENSCHIG00000023400
GO:0048755	branching morphogenesis of a nerve	biological_process	0.02399	1	1	69	7	22266	ENSCHIG00000020693
GO:0031432	titin binding	molecular_function	0.024	1	1	69	8	22266	ENSCHIG00000023400
GO:0031349	positive regulation of defense response	biological_process	0.024141	1	3	69	189	22266	ENSCHIG00000022732,ENSCHIG00000012648,ENSCHIG00000010803
GO:0002708	positive regulation of lymphocyte mediated immunity	biological_process	0.024397	1	2	69	74	22266	ENSCHIG00000022732,ENSCHIG00000012648
GO:0004712	protein serine/threonine/tyrosine kinase activity	molecular_function	0.024743	1	3	69	182	22266	ENSCHIG00000023615,ENSCHIG00000012195,ENSCHIG00000020693
GO:0009881	photoreceptor activity	molecular_function	0.024918	1	1	69	8	22266	ENSCHIG00000015283
GO:0045446	endothelial cell differentiation	biological_process	0.025149	1	2	69	74	22266	ENSCHIG00000021581,ENSCHIG00000016241
GO:0008046	axon guidance receptor activity	molecular_function	0.025325	1	1	69	8	22266	ENSCHIG00000020693
GO:0048019	receptor antagonist activity	molecular_function	0.025338	1	1	69	8	22266	ENSCHIG00000008777
GO:0072677	eosinophil migration	biological_process	0.025366	1	1	69	8	22266	ENSCHIG00000010803
GO:0090066	regulation of anatomical structure size	biological_process	0.025482	1	4	69	338	22266	ENSCHIG00000012195,ENSCHIG00000017627,ENSCHIG00000020693,ENSCHIG00000010803
GO:0030553	cGMP binding	molecular_function	0.025878	1	1	69	8	22266	ENSCHIG00000012195
GO:0003228	atrial cardiac muscle tissue development	biological_process	0.026055	1	1	69	8	22266	ENSCHIG00000021581
GO:0030838	positive regulation of actin filament polymerization	biological_process	0.026081	1	2	69	78	22266	ENSCHIG00000010803,ENSCHIG00000017627
GO:0055015	ventricular cardiac muscle cell development	biological_process	0.026276	1	1	69	8	22266	ENSCHIG00000021581
GO:0034992	microtubule organizing center attachment site	cellular_component	0.026494	1	1	69	8	22266	ENSCHIG00000024757
GO:0034993	meiotic nuclear membrane microtubule tethering complex	cellular_component	0.026494	1	1	69	8	22266	ENSCHIG00000024757
GO:0106083	nuclear membrane protein complex	cellular_component	0.026494	1	1	69	8	22266	ENSCHIG00000024757
GO:0106094	nuclear membrane microtubule tethering complex	cellular_component	0.026494	1	1	69	8	22266	ENSCHIG00000024757
GO:0070857	regulation of bile acid biosynthetic process	biological_process	0.026719	1	1	69	8	22266	ENSCHIG00000021581
GO:0018242	protein O-linked glycosylation via serine	biological_process	0.026886	1	1	69	8	22266	ENSCHIG00000017785
GO:0021683	cerebellar granular layer morphogenesis	biological_process	0.027084	1	1	69	8	22266	ENSCHIG00000021581
GO:0006971	hypotonic response	biological_process	0.027167	1	1	69	8	22266	ENSCHIG00000016611
GO:0001227	DNA-binding transcription repressor activity, RNA polymerase II-specific	molecular_function	0.028064	1	3	69	198	22266	ENSCHIG00000004618,ENSCHIG00000021581,ENSCHIG00000016095
GO:0001217	DNA-binding transcription repressor activity	molecular_function	0.029077	1	3	69	201	22266	ENSCHIG00000016095,ENSCHIG00000021581,ENSCHIG00000004618
GO:0000347	THO complex	cellular_component	0.029568	1	1	69	9	22266	ENSCHIG00000025851
GO:0090331	negative regulation of platelet aggregation	biological_process	0.029838	1	1	69	9	22266	ENSCHIG00000012195
GO:0070307	lens fiber cell development	biological_process	0.029884	1	1	69	9	22266	ENSCHIG00000021581
GO:0072178	nephric duct morphogenesis	biological_process	0.030154	1	1	69	9	22266	ENSCHIG00000020693
GO:0072497	mesenchymal stem cell differentiation	biological_process	0.030168	1	1	69	9	22266	ENSCHIG00000016611
GO:0003158	endothelium development	biological_process	0.030284	1	2	69	82	22266	ENSCHIG00000021581,ENSCHIG00000016241
GO:0001906	cell killing	biological_process	0.03138	1	2	69	87	22266	ENSCHIG00000012648,ENSCHIG00000022732
GO:0045089	positive regulation of innate immune response	biological_process	0.031601	1	2	69	84	22266	ENSCHIG00000012648,ENSCHIG00000022732
GO:0055003	cardiac myofibril assembly	biological_process	0.03259	1	1	69	10	22266	ENSCHIG00000021581
GO:0034111	negative regulation of homotypic cell-cell adhesion	biological_process	0.033202	1	1	69	10	22266	ENSCHIG00000012195
GO:1904251	regulation of bile acid metabolic process	biological_process	0.033235	1	1	69	10	22266	ENSCHIG00000021581
GO:0060841	venous blood vessel development	biological_process	0.033571	1	1	69	10	22266	ENSCHIG00000021581
GO:0019215	intermediate filament binding	molecular_function	0.033927	1	1	69	10	22266	ENSCHIG00000014749
GO:0001936	regulation of endothelial cell proliferation	biological_process	0.033984	1	2	69	89	22266	ENSCHIG00000021581,ENSCHIG00000010803
GO:0060788	ectodermal placode formation	biological_process	0.034026	1	1	69	10	22266	ENSCHIG00000021581
GO:0071696	ectodermal placode development	biological_process	0.034026	1	1	69	10	22266	ENSCHIG00000021581
GO:0071697	ectodermal placode morphogenesis	biological_process	0.034026	1	1	69	10	22266	ENSCHIG00000021581
GO:0040008	regulation of growth	biological_process	0.034113	1	4	69	371	22266	ENSCHIG00000021581,ENSCHIG00000020693,ENSCHIG00000011320,ENSCHIG00000023400
GO:0005865	striated muscle thin filament	cellular_component	0.034717	1	1	69	12	22266	ENSCHIG00000017627
GO:0004745	retinol dehydrogenase activity	molecular_function	0.035191	1	1	69	11	22266	ENSCHIG00000026773
GO:0021681	cerebellar granular layer development	biological_process	0.03546	1	1	69	11	22266	ENSCHIG00000021581
GO:0055012	ventricular cardiac muscle cell differentiation	biological_process	0.03604	1	1	69	11	22266	ENSCHIG00000021581
GO:1901978	positive regulation of cell cycle checkpoint	biological_process	0.036191	1	1	69	11	22266	ENSCHIG00000021581
GO:0005184	neuropeptide hormone activity	molecular_function	0.036262	1	1	69	13	22266	ENSCHIG00000017609
GO:0072148	epithelial cell fate commitment	biological_process	0.03632	1	1	69	11	22266	ENSCHIG00000021581
GO:1905809	negative regulation of synapse organization	biological_process	0.036421	1	1	69	11	22266	ENSCHIG00000020693
GO:0007342	fusion of sperm to egg plasma membrane involved in single fertilization	biological_process	0.036554	1	1	69	12	22266	ENSCHIG00000024443
GO:0071371	cellular response to gonadotropin stimulus	biological_process	0.036581	1	1	69	11	22266	ENSCHIG00000020647
GO:0031430	M band	cellular_component	0.03685	1	1	69	11	22266	ENSCHIG00000017627
GO:0003157	endocardium development	biological_process	0.037137	1	1	69	11	22266	ENSCHIG00000021581
GO:0030545	receptor regulator activity	molecular_function	0.037248	1	4	69	416	22266	ENSCHIG00000010803,ENSCHIG00000008777,ENSCHIG00000017609,ENSCHIG00000020693
GO:0015106	bicarbonate transmembrane transporter activity	molecular_function	0.037461	1	1	69	11	22266	ENSCHIG00000016611
GO:0045932	negative regulation of muscle contraction	biological_process	0.038024	1	1	69	12	22266	ENSCHIG00000012195
GO:0007250	activation of NF-kappaB-inducing kinase activity	biological_process	0.038051	1	1	69	12	22266	ENSCHIG00000024052
GO:0048020	CCR chemokine receptor binding	molecular_function	0.038502	1	1	69	13	22266	ENSCHIG00000010803
GO:0002705	positive regulation of leukocyte mediated immunity	biological_process	0.039143	1	2	69	96	22266	ENSCHIG00000012648,ENSCHIG00000022732
GO:1904752	regulation of vascular associated smooth muscle cell migration	biological_process	0.039394	1	1	69	12	22266	ENSCHIG00000012195
GO:0009651	response to salt stress	biological_process	0.039644	1	1	69	12	22266	ENSCHIG00000023400
GO:0034698	response to gonadotropin	biological_process	0.039922	1	1	69	12	22266	ENSCHIG00000020647
GO:0051147	regulation of muscle cell differentiation	biological_process	0.039942	1	2	69	95	22266	ENSCHIG00000017627,ENSCHIG00000021581
GO:0072176	nephric duct development	biological_process	0.040207	1	1	69	12	22266	ENSCHIG00000020693
GO:0021542	dentate gyrus development	biological_process	0.040557	1	1	69	13	22266	ENSCHIG00000021581
GO:0015701	bicarbonate transport	biological_process	0.040789	1	1	69	12	22266	ENSCHIG00000016611
GO:0005372	water transmembrane transporter activity	molecular_function	0.040993	1	1	69	13	22266	ENSCHIG00000016611
GO:0008307	structural constituent of muscle	molecular_function	0.041124	1	1	69	13	22266	ENSCHIG00000023400
GO:0032273	positive regulation of protein polymerization	biological_process	0.04123	1	2	69	99	22266	ENSCHIG00000010803,ENSCHIG00000017627
GO:0072574	hepatocyte proliferation	biological_process	0.041321	1	1	69	13	22266	ENSCHIG00000021581
GO:0072575	epithelial cell proliferation involved in liver morphogenesis	biological_process	0.041321	1	1	69	13	22266	ENSCHIG00000021581
GO:0017017	MAP kinase tyrosine/serine/threonine phosphatase activity	molecular_function	0.041331	1	1	69	13	22266	ENSCHIG00000011320
GO:0002080	acrosomal membrane	cellular_component	0.041713	1	1	69	13	22266	ENSCHIG00000024443
GO:0046512	sphingosine biosynthetic process	biological_process	0.04186	1	1	69	13	22266	ENSCHIG00000012398
GO:0046520	sphingoid biosynthetic process	biological_process	0.04186	1	1	69	13	22266	ENSCHIG00000012398
GO:0019934	cGMP-mediated signaling	biological_process	0.042488	1	1	69	13	22266	ENSCHIG00000012195
GO:0045026	plasma membrane fusion	biological_process	0.042594	1	1	69	14	22266	ENSCHIG00000024443
GO:0010544	negative regulation of platelet activation	biological_process	0.042915	1	1	69	13	22266	ENSCHIG00000012195
GO:0001935	endothelial cell proliferation	biological_process	0.043051	1	2	69	101	22266	ENSCHIG00000021581,ENSCHIG00000010803
GO:0005523	tropomyosin binding	molecular_function	0.043149	1	1	69	14	22266	ENSCHIG00000017627
GO:0005452	inorganic anion exchanger activity	molecular_function	0.043803	1	1	69	13	22266	ENSCHIG00000016611
GO:1904706	negative regulation of vascular associated smooth muscle cell proliferation	biological_process	0.043824	1	1	69	14	22266	ENSCHIG00000012195
GO:0035265	organ growth	biological_process	0.043904	1	2	69	100	22266	ENSCHIG00000021581,ENSCHIG00000011320
GO:0050919	negative chemotaxis	biological_process	0.044076	1	1	69	13	22266	ENSCHIG00000020693
GO:1904262	negative regulation of TORC1 signaling	biological_process	0.044276	1	1	69	14	22266	ENSCHIG00000002816
GO:0042287	MHC protein binding	molecular_function	0.044339	1	1	69	14	22266	ENSCHIG00000012648
GO:0040007	growth	biological_process	0.044366	1	5	69	585	22266	ENSCHIG00000020693,ENSCHIG00000021581,ENSCHIG00000011320,ENSCHIG00000023400,ENSCHIG00000023615
GO:0036379	myofilament	cellular_component	0.044424	1	1	69	15	22266	ENSCHIG00000017627
GO:0072576	liver morphogenesis	biological_process	0.044645	1	1	69	14	22266	ENSCHIG00000021581
GO:1904738	vascular associated smooth muscle cell migration	biological_process	0.044987	1	1	69	14	22266	ENSCHIG00000012195
GO:0048670	regulation of collateral sprouting	biological_process	0.045089	1	1	69	14	22266	ENSCHIG00000020693
GO:0014912	negative regulation of smooth muscle cell migration	biological_process	0.045178	1	1	69	14	22266	ENSCHIG00000012195
GO:0031290	retinal ganglion cell axon guidance	biological_process	0.04541	1	1	69	14	22266	ENSCHIG00000020693
GO:0000145	exocyst	cellular_component	0.045763	1	1	69	14	22266	ENSCHIG00000009277
GO:0042692	muscle cell differentiation	biological_process	0.046197	1	3	69	240	22266	ENSCHIG00000017627,ENSCHIG00000021581,ENSCHIG00000023400
GO:0140058	neuron projection arborization	biological_process	0.046322	1	1	69	14	22266	ENSCHIG00000023615
GO:0032956	regulation of actin cytoskeleton organization	biological_process	0.046524	1	3	69	245	22266	ENSCHIG00000017627,ENSCHIG00000021581,ENSCHIG00000010803
GO:0033549	MAP kinase phosphatase activity	molecular_function	0.046636	1	1	69	15	22266	ENSCHIG00000011320
GO:0002706	regulation of lymphocyte mediated immunity	biological_process	0.046789	1	2	69	105	22266	ENSCHIG00000012648,ENSCHIG00000022732
GO:0005003	ephrin receptor activity	molecular_function	0.046941	1	1	69	14	22266	ENSCHIG00000020693
GO:0015296	anion:cation symporter activity	molecular_function	0.047421	1	1	69	14	22266	ENSCHIG00000020647
GO:0030176	integral component of endoplasmic reticulum membrane	cellular_component	0.047783	1	2	69	108	22266	ENSCHIG00000012398,ENSCHIG00000010779
GO:0071556	integral component of lumenal side of endoplasmic reticulum membrane	cellular_component	0.048301	1	1	69	15	22266	ENSCHIG00000010779
GO:0098553	lumenal side of endoplasmic reticulum membrane	cellular_component	0.048301	1	1	69	15	22266	ENSCHIG00000010779
GO:0046514	ceramide catabolic process	biological_process	0.048887	1	1	69	15	22266	ENSCHIG00000012398
GO:0004523	RNA-DNA hybrid ribonuclease activity	molecular_function	0.048946	1	1	69	15	22266	Novel00647
GO:0006590	thyroid hormone generation	biological_process	0.04917	1	1	69	15	22266	ENSCHIG00000020647
GO:0070314	G1 to G0 transition	biological_process	0.049722	1	1	69	15	22266	ENSCHIG00000023400
GO:0001946	lymphangiogenesis	biological_process	0.049828	1	1	69	15	22266	ENSCHIG00000021581
GO:0004198	calcium-dependent cysteine-type endopeptidase activity	molecular_function	0.049882	1	1	69	15	22266	ENSCHIG00000023400
GO:0004713	protein tyrosine kinase activity	molecular_function	0.05015	1	2	69	104	22266	ENSCHIG00000020693,ENSCHIG00000022528
GO:0002089	lens morphogenesis in camera-type eye	biological_process	0.050177	1	1	69	15	22266	ENSCHIG00000021581
GO:0008301	DNA binding, bending	molecular_function	0.050497	1	1	69	17	22266	ENSCHIG00000019114
GO:0048639	positive regulation of developmental growth	biological_process	0.050843	1	2	69	108	22266	ENSCHIG00000021581,ENSCHIG00000023400
GO:0015081	sodium ion transmembrane transporter activity	molecular_function	0.051042	1	2	69	106	22266	ENSCHIG00000016611,ENSCHIG00000020647
GO:0098576	lumenal side of membrane	cellular_component	0.051195	1	1	69	16	22266	ENSCHIG00000010779
GO:0032535	regulation of cellular component size	biological_process	0.051265	1	3	69	254	22266	ENSCHIG00000010803,ENSCHIG00000020693,ENSCHIG00000017627
GO:0030547	receptor inhibitor activity	molecular_function	0.051491	1	1	69	17	22266	ENSCHIG00000008777
GO:0031227	intrinsic component of endoplasmic reticulum membrane	cellular_component	0.051872	1	2	69	113	22266	ENSCHIG00000010779,ENSCHIG00000012398
GO:0031420	alkali metal ion binding	molecular_function	0.05437	1	1	69	18	22266	ENSCHIG00000023400
GO:0015252	proton channel activity	molecular_function	0.054628	1	1	69	18	22266	ENSCHIG00000016611
GO:0031672	A band	cellular_component	0.055187	1	1	69	17	22266	ENSCHIG00000017627
GO:0048643	positive regulation of skeletal muscle tissue development	biological_process	0.055412	1	1	69	17	22266	ENSCHIG00000017627
GO:1902903	regulation of supramolecular fiber organization	biological_process	0.055537	1	3	69	262	22266	ENSCHIG00000010803,ENSCHIG00000021581,ENSCHIG00000017627
GO:0032925	regulation of activin receptor signaling pathway	biological_process	0.055674	1	1	69	17	22266	ENSCHIG00000008777
GO:0140103	catalytic activity, acting on a glycoprotein	molecular_function	0.056332	1	1	69	17	22266	ENSCHIG00000017785
GO:0005198	structural molecule activity	molecular_function	0.056958	1	6	69	1004	22266	Novel00211,ENSCHIG00000011028,ENSCHIG00000002693,ENSCHIG00000023400,ENSCHIG00000014749,ENSCHIG00000010591
GO:0006670	sphingosine metabolic process	biological_process	0.057108	1	1	69	18	22266	ENSCHIG00000012398
GO:0005102	signaling receptor binding	molecular_function	0.057419	1	7	69	1083	22266	ENSCHIG00000010803,ENSCHIG00000008777,ENSCHIG00000017609,ENSCHIG00000020693,ENSCHIG00000024052,ENSCHIG00000021581,ENSCHIG00000012648
GO:0000314	organellar small ribosomal subunit	cellular_component	0.057888	1	1	69	20	22266	Novel01535
GO:0005763	mitochondrial small ribosomal subunit	cellular_component	0.057888	1	1	69	20	22266	Novel01535
GO:0048668	collateral sprouting	biological_process	0.058257	1	1	69	18	22266	ENSCHIG00000020693
GO:0032101	regulation of response to external stimulus	biological_process	0.058431	1	5	69	636	22266	ENSCHIG00000010803,ENSCHIG00000023400,ENSCHIG00000022732,ENSCHIG00000012648,ENSCHIG00000012195
GO:0006699	bile acid biosynthetic process	biological_process	0.058444	1	1	69	18	22266	ENSCHIG00000021581
GO:0022408	negative regulation of cell-cell adhesion	biological_process	0.059259	1	2	69	120	22266	ENSCHIG00000012648,ENSCHIG00000012195
GO:0036303	lymph vessel morphogenesis	biological_process	0.059292	1	1	69	18	22266	ENSCHIG00000021581
GO:0090075	relaxation of muscle	biological_process	0.059347	1	1	69	19	22266	ENSCHIG00000012195
GO:0033233	regulation of protein sumoylation	biological_process	0.05936	1	1	69	18	22266	ENSCHIG00000023400
GO:0007602	phototransduction	biological_process	0.059476	1	1	69	19	22266	ENSCHIG00000015283
GO:0009405	pathogenesis	biological_process	0.059543	1	1	69	18	22266	Novel00804
GO:0006833	water transport	biological_process	0.059912	1	1	69	19	22266	ENSCHIG00000016611
GO:0015103	inorganic anion transmembrane transporter activity	molecular_function	0.059986	1	2	69	117	22266	ENSCHIG00000020647,ENSCHIG00000016611
GO:0048596	embryonic camera-type eye morphogenesis	biological_process	0.060068	1	1	69	18	22266	ENSCHIG00000021581
GO:0032970	regulation of actin filament-based process	biological_process	0.060102	1	3	69	272	22266	ENSCHIG00000010803,ENSCHIG00000021581,ENSCHIG00000017627
GO:0044458	motile cilium assembly	biological_process	0.060123	1	1	69	18	22266	ENSCHIG00000020342
GO:0002833	positive regulation of response to biotic stimulus	biological_process	0.060148	1	2	69	120	22266	ENSCHIG00000012648,ENSCHIG00000022732
GO:0043433	negative regulation of DNA-binding transcription factor activity	biological_process	0.0611	1	2	69	122	22266	ENSCHIG00000021581,ENSCHIG00000016095
GO:0097150	neuronal stem cell population maintenance	biological_process	0.061941	1	1	69	19	22266	ENSCHIG00000021581
GO:0048588	developmental cell growth	biological_process	0.062141	1	2	69	120	22266	ENSCHIG00000023615,ENSCHIG00000020693
GO:0045737	positive regulation of cyclin-dependent protein serine/threonine kinase activity	biological_process	0.062216	1	1	69	20	22266	ENSCHIG00000021581
GO:0043525	positive regulation of neuron apoptotic process	biological_process	0.062479	1	1	69	20	22266	ENSCHIG00000020693
GO:0048745	smooth muscle tissue development	biological_process	0.062766	1	1	69	19	22266	ENSCHIG00000021581
GO:0045109	intermediate filament organization	biological_process	0.062938	1	1	69	19	22266	ENSCHIG00000014749
GO:0032703	negative regulation of interleukin-2 production	biological_process	0.063237	1	1	69	19	22266	ENSCHIG00000012648
GO:0046519	sphingoid metabolic process	biological_process	0.063337	1	1	69	20	22266	ENSCHIG00000012398
GO:0070306	lens fiber cell differentiation	biological_process	0.063735	1	1	69	20	22266	ENSCHIG00000021581
GO:0034312	diol biosynthetic process	biological_process	0.06378	1	1	69	21	22266	ENSCHIG00000012398
GO:0042403	thyroid hormone metabolic process	biological_process	0.064109	1	1	69	20	22266	ENSCHIG00000020647
GO:1901889	negative regulation of cell junction assembly	biological_process	0.064445	1	1	69	20	22266	ENSCHIG00000020693
GO:0043281	regulation of cysteine-type endopeptidase activity involved in apoptotic process	biological_process	0.065131	1	2	69	130	22266	ENSCHIG00000024052,ENSCHIG00000020693
GO:0021533	cell differentiation in hindbrain	biological_process	0.065454	1	1	69	20	22266	ENSCHIG00000021581
GO:0090330	regulation of platelet aggregation	biological_process	0.065633	1	1	69	20	22266	ENSCHIG00000012195
GO:0030833	regulation of actin filament polymerization	biological_process	0.066228	1	2	69	129	22266	ENSCHIG00000010803,ENSCHIG00000017627
GO:0045589	regulation of regulatory T cell differentiation	biological_process	0.06638	1	1	69	21	22266	ENSCHIG00000012648
GO:0050866	negative regulation of cell activation	biological_process	0.067257	1	2	69	128	22266	ENSCHIG00000012195,ENSCHIG00000012648
GO:0050679	positive regulation of epithelial cell proliferation	biological_process	0.067607	1	2	69	130	22266	ENSCHIG00000021581,ENSCHIG00000010803
GO:0030551	cyclic nucleotide binding	molecular_function	0.067807	1	1	69	21	22266	ENSCHIG00000012195
GO:0010894	negative regulation of steroid biosynthetic process	biological_process	0.068035	1	1	69	21	22266	ENSCHIG00000021581
GO:0060421	positive regulation of heart growth	biological_process	0.068491	1	1	69	21	22266	ENSCHIG00000021581
GO:0006955	immune response	biological_process	0.069102	1	6	69	898	22266	ENSCHIG00000012648,ENSCHIG00000022732,ENSCHIG00000024052,ENSCHIG00000019114,ENSCHIG00000010803,ENSCHIG00000010779
GO:0022407	regulation of cell-cell adhesion	biological_process	0.069391	1	3	69	289	22266	ENSCHIG00000020693,ENSCHIG00000012195,ENSCHIG00000012648
GO:0007015	actin filament organization	biological_process	0.07105	1	3	69	294	22266	ENSCHIG00000010803,ENSCHIG00000021581,ENSCHIG00000017627
GO:1904031	positive regulation of cyclin-dependent protein kinase activity	biological_process	0.071173	1	1	69	23	22266	ENSCHIG00000021581
GO:0045939	negative regulation of steroid metabolic process	biological_process	0.071268	1	1	69	22	22266	ENSCHIG00000021581
GO:0030041	actin filament polymerization	biological_process	0.071428	1	2	69	135	22266	ENSCHIG00000010803,ENSCHIG00000017627
GO:0003785	actin monomer binding	molecular_function	0.071877	1	1	69	24	22266	ENSCHIG00000017627
GO:0030670	phagocytic vesicle membrane	cellular_component	0.072197	1	1	69	23	22266	ENSCHIG00000010779
GO:0035909	aorta morphogenesis	biological_process	0.072384	1	1	69	22	22266	ENSCHIG00000021581
GO:0030036	actin cytoskeleton organization	biological_process	0.072787	1	4	69	480	22266	ENSCHIG00000023400,ENSCHIG00000010803,ENSCHIG00000017627,ENSCHIG00000021581
GO:0045066	regulatory T cell differentiation	biological_process	0.072846	1	1	69	23	22266	ENSCHIG00000012648
GO:0032103	positive regulation of response to external stimulus	biological_process	0.072891	1	3	69	296	22266	ENSCHIG00000012648,ENSCHIG00000022732,ENSCHIG00000010803
GO:0042311	vasodilation	biological_process	0.072979	1	1	69	23	22266	ENSCHIG00000012195
GO:0010831	positive regulation of myotube differentiation	biological_process	0.073175	1	1	69	23	22266	ENSCHIG00000017627
GO:0001945	lymph vessel development	biological_process	0.074899	1	1	69	23	22266	ENSCHIG00000021581
GO:0005246	calcium channel regulator activity	molecular_function	0.074967	1	1	69	24	22266	ENSCHIG00000012195
GO:0051281	positive regulation of release of sequestered calcium ion into cytosol	biological_process	0.075063	1	1	69	24	22266	ENSCHIG00000023400
GO:0021697	cerebellar cortex formation	biological_process	0.07542	1	1	69	23	22266	ENSCHIG00000021581
GO:0002703	regulation of leukocyte mediated immunity	biological_process	0.076328	1	2	69	139	22266	ENSCHIG00000012648,ENSCHIG00000022732
GO:0001533	cornified envelope	cellular_component	0.076766	1	1	69	25	22266	ENSCHIG00000014749
GO:0045088	regulation of innate immune response	biological_process	0.07766	1	2	69	139	22266	ENSCHIG00000012648,ENSCHIG00000022732
GO:0003209	cardiac atrium morphogenesis	biological_process	0.078516	1	1	69	24	22266	ENSCHIG00000021581
GO:0034110	regulation of homotypic cell-cell adhesion	biological_process	0.078528	1	1	69	24	22266	ENSCHIG00000012195
GO:0051090	regulation of DNA-binding transcription factor activity	biological_process	0.078734	1	3	69	302	22266	ENSCHIG00000016095,ENSCHIG00000021581,ENSCHIG00000023400
GO:0008064	regulation of actin polymerization or depolymerization	biological_process	0.079146	1	2	69	143	22266	ENSCHIG00000010803,ENSCHIG00000017627
GO:0030832	regulation of actin filament length	biological_process	0.079146	1	2	69	143	22266	ENSCHIG00000017627,ENSCHIG00000010803
GO:0042044	fluid transport	biological_process	0.079232	1	1	69	25	22266	ENSCHIG00000016611
GO:2000116	regulation of cysteine-type endopeptidase activity	biological_process	0.079633	1	2	69	146	22266	ENSCHIG00000020693,ENSCHIG00000024052
GO:0031952	regulation of protein autophosphorylation	biological_process	0.080193	1	1	69	25	22266	ENSCHIG00000020693
GO:0030149	sphingolipid catabolic process	biological_process	0.080642	1	1	69	25	22266	ENSCHIG00000012398
GO:0016323	basolateral plasma membrane	cellular_component	0.080973	1	2	69	140	22266	ENSCHIG00000016611,ENSCHIG00000016241
GO:0006270	DNA replication initiation	biological_process	0.081057	1	1	69	25	22266	ENSCHIG00000020342
GO:0015698	inorganic anion transport	biological_process	0.081196	1	2	69	140	22266	ENSCHIG00000016611,ENSCHIG00000020647
GO:0048048	embryonic eye morphogenesis	biological_process	0.081198	1	1	69	25	22266	ENSCHIG00000021581
GO:0005164	tumor necrosis factor receptor binding	molecular_function	0.081242	1	1	69	27	22266	ENSCHIG00000024052
GO:0034311	diol metabolic process	biological_process	0.081586	1	1	69	27	22266	ENSCHIG00000012398
GO:0044391	ribosomal subunit	cellular_component	0.08213	1	2	69	169	22266	ENSCHIG00000010591,Novel01535
GO:0016712	oxidoreductase activity, acting on paired donors, with incorporation or reduction of molecular oxygen, reduced flavin or flavoprotein as one donor, and incorporation of one atom of oxygen	molecular_function	0.084469	1	1	69	26	22266	ENSCHIG00000017340
GO:0048741	skeletal muscle fiber development	biological_process	0.084629	1	1	69	26	22266	ENSCHIG00000017627
GO:1901617	organic hydroxy compound biosynthetic process	biological_process	0.085163	1	2	69	148	22266	ENSCHIG00000021581,ENSCHIG00000012398
GO:0009605	response to external stimulus	biological_process	0.085242	1	9	69	1652	22266	ENSCHIG00000019114,ENSCHIG00000023400,ENSCHIG00000022732,ENSCHIG00000012195,ENSCHIG00000020693,ENSCHIG00000010803,ENSCHIG00000002816,ENSCHIG00000012648,ENSCHIG00000015283
GO:0030173	integral component of Golgi membrane	cellular_component	0.085281	1	1	69	27	22266	ENSCHIG00000012398
GO:0060560	developmental growth involved in morphogenesis	biological_process	0.086007	1	2	69	145	22266	ENSCHIG00000020693,ENSCHIG00000023615
GO:1901976	regulation of cell cycle checkpoint	biological_process	0.086642	1	1	69	27	22266	ENSCHIG00000021581
GO:0044087	regulation of cellular component biogenesis	biological_process	0.086719	1	5	69	712	22266	ENSCHIG00000010803,ENSCHIG00000021581,ENSCHIG00000017627,ENSCHIG00000020342,ENSCHIG00000020693
GO:0048468	cell development	biological_process	0.08672	1	8	69	1382	22266	ENSCHIG00000023615,ENSCHIG00000021581,ENSCHIG00000016241,ENSCHIG00000023400,ENSCHIG00000012195,ENSCHIG00000017287,ENSCHIG00000017627,ENSCHIG00000020693
GO:0032924	activin receptor signaling pathway	biological_process	0.087226	1	1	69	27	22266	ENSCHIG00000008777
GO:0060412	ventricular septum morphogenesis	biological_process	0.087417	1	1	69	27	22266	ENSCHIG00000021581
GO:0003230	cardiac atrium development	biological_process	0.087776	1	1	69	27	22266	ENSCHIG00000021581
GO:0048747	muscle fiber development	biological_process	0.087805	1	1	69	27	22266	ENSCHIG00000017627
GO:0031076	embryonic camera-type eye development	biological_process	0.088565	1	1	69	27	22266	ENSCHIG00000021581
GO:0097755	positive regulation of blood vessel diameter	biological_process	0.08895	1	1	69	28	22266	ENSCHIG00000012195
GO:0043209	myelin sheath	cellular_component	0.089024	1	1	69	28	22266	ENSCHIG00000016241
GO:0050771	negative regulation of axonogenesis	biological_process	0.089626	1	1	69	28	22266	ENSCHIG00000020693
GO:0043403	skeletal muscle tissue regeneration	biological_process	0.090017	1	1	69	29	22266	ENSCHIG00000023400
GO:0061462	protein localization to lysosome	biological_process	0.091409	1	1	69	29	22266	ENSCHIG00000002816
GO:0031228	intrinsic component of Golgi membrane	cellular_component	0.091436	1	1	69	29	22266	ENSCHIG00000012398
GO:1901615	organic hydroxy compound metabolic process	biological_process	0.091497	1	3	69	326	22266	ENSCHIG00000012398,ENSCHIG00000021581,ENSCHIG00000020647
GO:0001709	cell fate determination	biological_process	0.09154	1	1	69	29	22266	ENSCHIG00000021581
GO:0014910	regulation of smooth muscle cell migration	biological_process	0.091598	1	1	69	29	22266	ENSCHIG00000012195
GO:0071320	cellular response to cAMP	biological_process	0.092264	1	1	69	29	22266	ENSCHIG00000020647
GO:0010524	positive regulation of calcium ion transport into cytosol	biological_process	0.092423	1	1	69	30	22266	ENSCHIG00000023400
GO:0008206	bile acid metabolic process	biological_process	0.09273	1	1	69	29	22266	ENSCHIG00000021581
GO:0002699	positive regulation of immune effector process	biological_process	0.09355	1	2	69	157	22266	ENSCHIG00000022732,ENSCHIG00000012648
GO:0008154	actin polymerization or depolymerization	biological_process	0.093659	1	2	69	158	22266	ENSCHIG00000010803,ENSCHIG00000017627
GO:0030666	endocytic vesicle membrane	cellular_component	0.094324	1	1	69	30	22266	ENSCHIG00000010779
GO:0046622	positive regulation of organ growth	biological_process	0.094504	1	1	69	30	22266	ENSCHIG00000021581
GO:0046466	membrane lipid catabolic process	biological_process	0.094959	1	1	69	30	22266	ENSCHIG00000012398
GO:1902115	regulation of organelle assembly	biological_process	0.095452	1	2	69	157	22266	ENSCHIG00000021581,ENSCHIG00000020342
GO:0048599	oocyte development	biological_process	0.096413	1	1	69	30	22266	ENSCHIG00000017287
GO:0010543	regulation of platelet activation	biological_process	0.096494	1	1	69	30	22266	ENSCHIG00000012195
GO:0014904	myotube cell development	biological_process	0.096838	1	1	69	30	22266	ENSCHIG00000017627
GO:0048013	ephrin receptor signaling pathway	biological_process	0.09732	1	1	69	31	22266	ENSCHIG00000020693
GO:0031648	protein destabilization	biological_process	0.097534	1	1	69	31	22266	ENSCHIG00000023400
GO:0021879	forebrain neuron differentiation	biological_process	0.09757	1	1	69	31	22266	ENSCHIG00000021581
GO:0070830	bicellular tight junction assembly	biological_process	0.09836	1	1	69	31	22266	ENSCHIG00000016241
GO:0051693	actin filament capping	biological_process	0.098429	1	1	69	31	22266	ENSCHIG00000017627
GO:0002449	lymphocyte mediated immunity	biological_process	0.098881	1	2	69	161	22266	ENSCHIG00000022732,ENSCHIG00000012648
GO:0015291	secondary active transmembrane transporter activity	molecular_function	0.099131	1	2	69	156	22266	ENSCHIG00000020647,ENSCHIG00000016611
GO:0022625	cytosolic large ribosomal subunit	cellular_component	0.099656	1	1	69	39	22266	ENSCHIG00000010591
GO:0045927	positive regulation of growth	biological_process	0.10001	1	2	69	160	22266	ENSCHIG00000023400,ENSCHIG00000021581
GO:0006940	regulation of smooth muscle contraction	biological_process	0.10011	1	1	69	32	22266	ENSCHIG00000012195
GO:0045581	negative regulation of T cell differentiation	biological_process	0.10017	1	1	69	32	22266	ENSCHIG00000012648
GO:0001763	morphogenesis of a branching structure	biological_process	0.10033	1	2	69	161	22266	ENSCHIG00000020693,ENSCHIG00000021581
GO:0004721	phosphoprotein phosphatase activity	molecular_function	0.1011	1	2	69	166	22266	ENSCHIG00000003416,ENSCHIG00000011320
GO:0048662	negative regulation of smooth muscle cell proliferation	biological_process	0.10137	1	1	69	33	22266	ENSCHIG00000012195
GO:0009994	oocyte differentiation	biological_process	0.10202	1	1	69	32	22266	ENSCHIG00000017287
GO:0021696	cerebellar cortex morphogenesis	biological_process	0.10318	1	1	69	32	22266	ENSCHIG00000021581
GO:0051591	response to cAMP	biological_process	0.10409	1	1	69	33	22266	ENSCHIG00000020647
GO:0042149	cellular response to glucose starvation	biological_process	0.10416	1	1	69	33	22266	ENSCHIG00000002816
GO:0030029	actin filament-based process	biological_process	0.1042	1	4	69	545	22266	ENSCHIG00000010803,ENSCHIG00000023400,ENSCHIG00000017627,ENSCHIG00000021581
GO:0032271	regulation of protein polymerization	biological_process	0.10426	1	2	69	167	22266	ENSCHIG00000010803,ENSCHIG00000017627
GO:0120192	tight junction assembly	biological_process	0.10452	1	1	69	33	22266	ENSCHIG00000016241
GO:0045087	innate immune response	biological_process	0.10551	1	3	69	352	22266	ENSCHIG00000012648,ENSCHIG00000022732,ENSCHIG00000019114
GO:1903432	regulation of TORC1 signaling	biological_process	0.10554	1	1	69	34	22266	ENSCHIG00000002816
GO:0016925	protein sumoylation	biological_process	0.10573	1	1	69	33	22266	ENSCHIG00000023400
GO:1901216	positive regulation of neuron death	biological_process	0.10633	1	1	69	34	22266	ENSCHIG00000020693
GO:0045071	negative regulation of viral genome replication	biological_process	0.10642	1	1	69	34	22266	ENSCHIG00000021581
GO:0032813	tumor necrosis factor receptor superfamily binding	molecular_function	0.10659	1	1	69	36	22266	ENSCHIG00000024052
GO:1904705	regulation of vascular associated smooth muscle cell proliferation	biological_process	0.10736	1	1	69	35	22266	ENSCHIG00000012195
GO:0030195	negative regulation of blood coagulation	biological_process	0.10847	1	1	69	34	22266	ENSCHIG00000012195
GO:0031334	positive regulation of protein-containing complex assembly	biological_process	0.10947	1	2	69	173	22266	ENSCHIG00000010803,ENSCHIG00000017627
GO:1990874	vascular associated smooth muscle cell proliferation	biological_process	0.10974	1	1	69	36	22266	ENSCHIG00000012195
GO:0008375	acetylglucosaminyltransferase activity	molecular_function	0.11007	1	1	69	35	22266	ENSCHIG00000017785
GO:0002064	epithelial cell development	biological_process	0.1101	1	2	69	170	22266	ENSCHIG00000016241,ENSCHIG00000021581
GO:0030835	negative regulation of actin filament depolymerization	biological_process	0.11088	1	1	69	35	22266	ENSCHIG00000017627
GO:1904427	positive regulation of calcium ion transmembrane transport	biological_process	0.11141	1	1	69	36	22266	ENSCHIG00000023400
GO:1900047	negative regulation of hemostasis	biological_process	0.11156	1	1	69	35	22266	ENSCHIG00000012195
GO:0048018	receptor ligand activity	molecular_function	0.11184	1	3	69	388	22266	ENSCHIG00000010803,ENSCHIG00000017609,ENSCHIG00000020693
GO:0045620	negative regulation of lymphocyte differentiation	biological_process	0.11196	1	1	69	36	22266	ENSCHIG00000012648
GO:0014909	smooth muscle cell migration	biological_process	0.11203	1	1	69	36	22266	ENSCHIG00000012195
GO:0043065	positive regulation of apoptotic process	biological_process	0.11238	1	3	69	360	22266	ENSCHIG00000011320,ENSCHIG00000024052,ENSCHIG00000020693
GO:0008009	chemokine activity	molecular_function	0.11385	1	1	69	42	22266	ENSCHIG00000010803
GO:0009583	detection of light stimulus	biological_process	0.11485	1	1	69	37	22266	ENSCHIG00000015283
GO:0032007	negative regulation of TOR signaling	biological_process	0.11488	1	1	69	37	22266	ENSCHIG00000002816
GO:0048511	rhythmic process	biological_process	0.11492	1	2	69	173	22266	ENSCHIG00000023568,ENSCHIG00000021581
GO:0043068	positive regulation of programmed cell death	biological_process	0.11578	1	3	69	365	22266	ENSCHIG00000011320,ENSCHIG00000024052,ENSCHIG00000020693
GO:0050819	negative regulation of coagulation	biological_process	0.11708	1	1	69	37	22266	ENSCHIG00000012195
GO:0048641	regulation of skeletal muscle tissue development	biological_process	0.11719	1	1	69	37	22266	ENSCHIG00000017627
GO:0010171	body morphogenesis	biological_process	0.11725	1	1	69	37	22266	ENSCHIG00000007330
GO:0030546	signaling receptor activator activity	molecular_function	0.11753	1	3	69	396	22266	ENSCHIG00000020693,ENSCHIG00000017609,ENSCHIG00000010803
GO:0070372	regulation of ERK1 and ERK2 cascade	biological_process	0.11791	1	2	69	179	22266	ENSCHIG00000020693,ENSCHIG00000011320
GO:0044419	interspecies interaction between organisms	biological_process	0.11835	1	6	69	1039	22266	ENSCHIG00000025508,ENSCHIG00000019114,Novel00804,ENSCHIG00000012648,ENSCHIG00000022732,ENSCHIG00000021581
GO:0072665	protein localization to vacuole	biological_process	0.11847	1	1	69	38	22266	ENSCHIG00000002816
GO:0022853	active ion transmembrane transporter activity	molecular_function	0.11856	1	2	69	177	22266	ENSCHIG00000020647,ENSCHIG00000016611
GO:0021872	forebrain generation of neurons	biological_process	0.1187	1	1	69	38	22266	ENSCHIG00000021581
GO:0061028	establishment of endothelial barrier	biological_process	0.11876	1	1	69	38	22266	ENSCHIG00000016241
GO:0043297	apical junction assembly	biological_process	0.11908	1	1	69	38	22266	ENSCHIG00000016241
GO:0045178	basal part of cell	cellular_component	0.11924	1	1	69	38	22266	ENSCHIG00000014749
GO:0055010	ventricular cardiac muscle tissue morphogenesis	biological_process	0.12052	1	1	69	39	22266	ENSCHIG00000021581
GO:0004672	protein kinase activity	molecular_function	0.12099	1	4	69	558	22266	ENSCHIG00000023615,ENSCHIG00000022528,ENSCHIG00000012195,ENSCHIG00000020693
GO:0005272	sodium channel activity	molecular_function	0.12134	1	1	69	38	22266	ENSCHIG00000016611
GO:0007162	negative regulation of cell adhesion	biological_process	0.12172	1	2	69	182	22266	ENSCHIG00000012195,ENSCHIG00000012648
GO:0120193	tight junction organization	biological_process	0.12175	1	1	69	39	22266	ENSCHIG00000016241
GO:0070527	platelet aggregation	biological_process	0.12298	1	1	69	39	22266	ENSCHIG00000012195
GO:0008284	positive regulation of cell population proliferation	biological_process	0.12353	1	4	69	584	22266	ENSCHIG00000012398,ENSCHIG00000021581,ENSCHIG00000010803,ENSCHIG00000007330
GO:0051055	negative regulation of lipid biosynthetic process	biological_process	0.12367	1	1	69	40	22266	ENSCHIG00000021581
GO:0038202	TORC1 signaling	biological_process	0.12373	1	1	69	40	22266	ENSCHIG00000002816
GO:0045104	intermediate filament cytoskeleton organization	biological_process	0.12386	1	1	69	39	22266	ENSCHIG00000014749
GO:0021587	cerebellum morphogenesis	biological_process	0.12436	1	1	69	39	22266	ENSCHIG00000021581
GO:0010830	regulation of myotube differentiation	biological_process	0.12436	1	1	69	40	22266	ENSCHIG00000017627
GO:0050865	regulation of cell activation	biological_process	0.12476	1	3	69	375	22266	ENSCHIG00000012195,ENSCHIG00000012648,ENSCHIG00000023400
GO:0016324	apical plasma membrane	cellular_component	0.12503	1	2	69	181	22266	ENSCHIG00000016241,ENSCHIG00000016611
GO:2000179	positive regulation of neural precursor cell proliferation	biological_process	0.12518	1	1	69	40	22266	ENSCHIG00000021581
GO:0042246	tissue regeneration	biological_process	0.12549	1	1	69	42	22266	ENSCHIG00000023400
GO:0070925	organelle assembly	biological_process	0.12556	1	4	69	579	22266	ENSCHIG00000017627,ENSCHIG00000021581,ENSCHIG00000020342,ENSCHIG00000023400
GO:0015370	solute:sodium symporter activity	molecular_function	0.12598	1	1	69	39	22266	ENSCHIG00000020647
GO:0090329	regulation of DNA-dependent DNA replication	biological_process	0.12644	1	1	69	41	22266	ENSCHIG00000020342
GO:0034198	cellular response to amino acid starvation	biological_process	0.12676	1	1	69	41	22266	ENSCHIG00000002816
GO:0045103	intermediate filament-based process	biological_process	0.12678	1	1	69	40	22266	ENSCHIG00000014749
GO:0035904	aorta development	biological_process	0.12776	1	1	69	40	22266	ENSCHIG00000021581
GO:0098656	anion transmembrane transport	biological_process	0.12823	1	2	69	186	22266	ENSCHIG00000016611,ENSCHIG00000020647
GO:0016891	endoribonuclease activity, producing 5-phosphomonoesters	molecular_function	0.1288	1	1	69	44	22266	Novel00647
GO:1990928	response to amino acid starvation	biological_process	0.12979	1	1	69	42	22266	ENSCHIG00000002816
GO:0021575	hindbrain morphogenesis	biological_process	0.1299	1	1	69	41	22266	ENSCHIG00000021581
GO:0006936	muscle contraction	biological_process	0.13008	1	2	69	191	22266	ENSCHIG00000017627,ENSCHIG00000012195
GO:0070373	negative regulation of ERK1 and ERK2 cascade	biological_process	0.13025	1	1	69	42	22266	ENSCHIG00000011320
GO:0010942	positive regulation of cell death	biological_process	0.13044	1	3	69	385	22266	ENSCHIG00000020693,ENSCHIG00000024052,ENSCHIG00000011320
GO:0055013	cardiac muscle cell development	biological_process	0.13137	1	1	69	42	22266	ENSCHIG00000021581
GO:0030667	secretory granule membrane	cellular_component	0.13185	1	1	69	43	22266	ENSCHIG00000024443
GO:0070371	ERK1 and ERK2 cascade	biological_process	0.13204	1	2	69	192	22266	ENSCHIG00000020693,ENSCHIG00000011320
GO:0045661	regulation of myoblast differentiation	biological_process	0.13206	1	1	69	43	22266	ENSCHIG00000023400
GO:0071277	cellular response to calcium ion	biological_process	0.13308	1	1	69	42	22266	ENSCHIG00000023400
GO:0030834	regulation of actin filament depolymerization	biological_process	0.13315	1	1	69	43	22266	ENSCHIG00000017627
GO:0055006	cardiac cell development	biological_process	0.13439	1	1	69	43	22266	ENSCHIG00000021581
GO:0042379	chemokine receptor binding	molecular_function	0.13486	1	1	69	50	22266	ENSCHIG00000010803
GO:0030837	negative regulation of actin filament polymerization	biological_process	0.13488	1	1	69	43	22266	ENSCHIG00000017627
GO:0019058	viral life cycle	biological_process	0.13549	1	2	69	195	22266	ENSCHIG00000025508,ENSCHIG00000021581
GO:0044089	positive regulation of cellular component biogenesis	biological_process	0.13606	1	3	69	386	22266	ENSCHIG00000021581,ENSCHIG00000017627,ENSCHIG00000010803
GO:0030659	cytoplasmic vesicle membrane	cellular_component	0.1367	1	2	69	197	22266	ENSCHIG00000010779,ENSCHIG00000024443
GO:0051279	regulation of release of sequestered calcium ion into cytosol	biological_process	0.13743	1	1	69	45	22266	ENSCHIG00000023400
GO:0110053	regulation of actin filament organization	biological_process	0.13745	1	2	69	198	22266	ENSCHIG00000017627,ENSCHIG00000010803
GO:0030145	manganese ion binding	molecular_function	0.13756	1	1	69	44	22266	ENSCHIG00000017785
GO:0030154	cell differentiation	biological_process	0.13773	1	12	69	2585	22266	ENSCHIG00000021581,ENSCHIG00000012648,ENSCHIG00000016095,ENSCHIG00000016611,ENSCHIG00000023615,ENSCHIG00000017627,ENSCHIG00000017287,ENSCHIG00000012195,ENSCHIG00000014749,ENSCHIG00000020693,ENSCHIG00000016241,ENSCHIG00000023400
GO:0003229	ventricular cardiac muscle tissue development	biological_process	0.13857	1	1	69	45	22266	ENSCHIG00000021581
GO:0010771	negative regulation of cell morphogenesis involved in differentiation	biological_process	0.1391	1	1	69	45	22266	ENSCHIG00000020693
GO:0045844	positive regulation of striated muscle tissue development	biological_process	0.13989	1	1	69	45	22266	ENSCHIG00000017627
GO:0048636	positive regulation of muscle organ development	biological_process	0.13989	1	1	69	45	22266	ENSCHIG00000017627
GO:0098772	molecular function regulator	molecular_function	0.14004	1	7	69	1355	22266	ENSCHIG00000023400,ENSCHIG00000021172,ENSCHIG00000010803,ENSCHIG00000008777,ENSCHIG00000017609,ENSCHIG00000020693,ENSCHIG00000012195
GO:0046173	polyol biosynthetic process	biological_process	0.14011	1	1	69	47	22266	ENSCHIG00000012398
GO:0030101	natural killer cell activation	biological_process	0.14024	1	1	69	46	22266	ENSCHIG00000022732
GO:0060042	retina morphogenesis in camera-type eye	biological_process	0.14174	1	1	69	45	22266	ENSCHIG00000021581
GO:0051493	regulation of cytoskeleton organization	biological_process	0.14271	1	3	69	397	22266	ENSCHIG00000017627,ENSCHIG00000021581,ENSCHIG00000010803
GO:0099175	regulation of postsynapse organization	biological_process	0.14283	1	1	69	46	22266	ENSCHIG00000020693
GO:1901863	positive regulation of muscle tissue development	biological_process	0.14287	1	1	69	46	22266	ENSCHIG00000017627
GO:0051881	regulation of mitochondrial membrane potential	biological_process	0.1433	1	1	69	48	22266	ENSCHIG00000016611
GO:0021695	cerebellar cortex development	biological_process	0.14353	1	1	69	46	22266	ENSCHIG00000021581
GO:0030042	actin filament depolymerization	biological_process	0.14443	1	1	69	47	22266	ENSCHIG00000017627
GO:0022626	cytosolic ribosome	cellular_component	0.14463	1	1	69	57	22266	ENSCHIG00000010591
GO:0014812	muscle cell migration	biological_process	0.14482	1	1	69	47	22266	ENSCHIG00000012195
GO:0001885	endothelial cell development	biological_process	0.145	1	1	69	47	22266	ENSCHIG00000016241
GO:0006487	protein N-linked glycosylation	biological_process	0.14537	1	1	69	48	22266	ENSCHIG00000017785
GO:2000736	regulation of stem cell differentiation	biological_process	0.14551	1	1	69	47	22266	ENSCHIG00000016611
GO:0000079	regulation of cyclin-dependent protein serine/threonine kinase activity	biological_process	0.14591	1	1	69	49	22266	ENSCHIG00000021581
GO:0043087	regulation of GTPase activity	biological_process	0.14614	1	2	69	200	22266	ENSCHIG00000012195,ENSCHIG00000010803
GO:0002067	glandular epithelial cell differentiation	biological_process	0.14619	1	1	69	48	22266	ENSCHIG00000021581
GO:0031347	regulation of defense response	biological_process	0.14632	1	3	69	402	22266	ENSCHIG00000010803,ENSCHIG00000022732,ENSCHIG00000012648
GO:0003281	ventricular septum development	biological_process	0.14787	1	1	69	47	22266	ENSCHIG00000021581
GO:0071214	cellular response to abiotic stimulus	biological_process	0.14816	1	2	69	205	22266	ENSCHIG00000016611,ENSCHIG00000023400
GO:0104004	cellular response to environmental stimulus	biological_process	0.14816	1	2	69	205	22266	ENSCHIG00000023400,ENSCHIG00000016611
GO:0032623	interleukin-2 production	biological_process	0.14817	1	1	69	48	22266	ENSCHIG00000012648
GO:0032663	regulation of interleukin-2 production	biological_process	0.14817	1	1	69	48	22266	ENSCHIG00000012648
GO:0045010	actin nucleation	biological_process	0.14847	1	1	69	50	22266	ENSCHIG00000017627
GO:0000122	negative regulation of transcription by RNA polymerase II	biological_process	0.14853	1	4	69	618	22266	ENSCHIG00000004618,ENSCHIG00000016095,ENSCHIG00000021581,ENSCHIG00000017287
GO:0016893	endonuclease activity, active with either ribo- or deoxyribonucleic acids and producing 5-phosphomonoesters	molecular_function	0.14886	1	1	69	51	22266	Novel00647
GO:0050810	regulation of steroid biosynthetic process	biological_process	0.14887	1	1	69	48	22266	ENSCHIG00000021581
GO:0061387	regulation of extent of cell growth	biological_process	0.14896	1	1	69	48	22266	ENSCHIG00000020693
GO:0008138	protein tyrosine/serine/threonine phosphatase activity	molecular_function	0.14941	1	1	69	52	22266	ENSCHIG00000011320
GO:0005840	ribosome	cellular_component	0.14968	1	4	69	802	22266	ENSCHIG00000010591,ENSCHIG00000002693,ENSCHIG00000011028,Novel01535
GO:0021766	hippocampus development	biological_process	0.14987	1	1	69	49	22266	ENSCHIG00000021581
GO:0006919	activation of cysteine-type endopeptidase activity involved in apoptotic process	biological_process	0.15059	1	1	69	51	22266	ENSCHIG00000024052
GO:0002443	leukocyte mediated immunity	biological_process	0.15141	1	2	69	210	22266	ENSCHIG00000022732,ENSCHIG00000012648
GO:0062197	cellular response to chemical stress	biological_process	0.15147	1	2	69	208	22266	ENSCHIG00000016611,ENSCHIG00000023400
GO:1904029	regulation of cyclin-dependent protein kinase activity	biological_process	0.15183	1	1	69	51	22266	ENSCHIG00000021581
GO:0045892	negative regulation of transcription, DNA-templated	biological_process	0.15225	1	5	69	854	22266	ENSCHIG00000023400,ENSCHIG00000004618,ENSCHIG00000016095,ENSCHIG00000021581,ENSCHIG00000017287
GO:0051258	protein polymerization	biological_process	0.15234	1	2	69	211	22266	ENSCHIG00000017627,ENSCHIG00000010803
GO:0061045	negative regulation of wound healing	biological_process	0.15268	1	1	69	50	22266	ENSCHIG00000012195
GO:1903507	negative regulation of nucleic acid-templated transcription	biological_process	0.15276	1	5	69	855	22266	ENSCHIG00000016095,ENSCHIG00000017287,ENSCHIG00000021581,ENSCHIG00000023400,ENSCHIG00000004618
GO:1902017	regulation of cilium assembly	biological_process	0.15304	1	1	69	50	22266	ENSCHIG00000020342
GO:0004714	transmembrane receptor protein tyrosine kinase activity	molecular_function	0.15316	1	1	69	48	22266	ENSCHIG00000020693
GO:1902679	negative regulation of RNA biosynthetic process	biological_process	0.15322	1	5	69	856	22266	ENSCHIG00000023400,ENSCHIG00000004618,ENSCHIG00000016095,ENSCHIG00000017287,ENSCHIG00000021581
GO:0060411	cardiac septum morphogenesis	biological_process	0.15325	1	1	69	49	22266	ENSCHIG00000021581
GO:0006406	mRNA export from nucleus	biological_process	0.15329	1	1	69	51	22266	ENSCHIG00000025851
GO:0071427	mRNA-containing ribonucleoprotein complex export from nucleus	biological_process	0.15329	1	1	69	51	22266	ENSCHIG00000025851
GO:0048869	cellular developmental process	biological_process	0.15368	1	12	69	2641	22266	ENSCHIG00000020693,ENSCHIG00000014749,ENSCHIG00000017287,ENSCHIG00000017627,ENSCHIG00000012195,ENSCHIG00000023400,ENSCHIG00000016241,ENSCHIG00000016095,ENSCHIG00000016611,ENSCHIG00000021581,ENSCHIG00000012648,ENSCHIG00000023615
GO:0051336	regulation of hydrolase activity	biological_process	0.15392	1	4	69	636	22266	ENSCHIG00000010803,ENSCHIG00000012195,ENSCHIG00000024052,ENSCHIG00000020693
GO:0002088	lens development in camera-type eye	biological_process	0.15441	1	1	69	51	22266	ENSCHIG00000021581
GO:0055008	cardiac muscle tissue morphogenesis	biological_process	0.15461	1	1	69	51	22266	ENSCHIG00000021581
GO:0012506	vesicle membrane	cellular_component	0.15467	1	2	69	213	22266	ENSCHIG00000010779,ENSCHIG00000024443
GO:0005126	cytokine receptor binding	molecular_function	0.15503	1	2	69	232	22266	ENSCHIG00000010803,ENSCHIG00000024052
GO:0006493	protein O-linked glycosylation	biological_process	0.15528	1	1	69	50	22266	ENSCHIG00000017785
GO:0015935	small ribosomal subunit	cellular_component	0.15559	1	1	69	59	22266	Novel01535
GO:0001775	cell activation	biological_process	0.15736	1	4	69	638	22266	ENSCHIG00000023400,ENSCHIG00000022732,ENSCHIG00000012195,ENSCHIG00000012648
GO:0001822	kidney development	biological_process	0.15785	1	2	69	212	22266	ENSCHIG00000021581,ENSCHIG00000020693
GO:0000981	DNA-binding transcription factor activity, RNA polymerase II-specific	molecular_function	0.15876	1	4	69	637	22266	ENSCHIG00000004618,ENSCHIG00000016095,ENSCHIG00000021581,ENSCHIG00000017287
GO:0034109	homotypic cell-cell adhesion	biological_process	0.15884	1	1	69	51	22266	ENSCHIG00000012195
GO:0032272	negative regulation of protein polymerization	biological_process	0.16082	1	1	69	52	22266	ENSCHIG00000017627
GO:0007420	brain development	biological_process	0.16221	1	3	69	417	22266	ENSCHIG00000021581,ENSCHIG00000012195,ENSCHIG00000020693
GO:0000902	cell morphogenesis	biological_process	0.16234	1	4	69	634	22266	ENSCHIG00000023615,ENSCHIG00000010803,ENSCHIG00000020693,ENSCHIG00000021581
GO:0045862	positive regulation of proteolysis	biological_process	0.16293	1	2	69	222	22266	ENSCHIG00000024052,ENSCHIG00000023400
GO:1901880	negative regulation of protein depolymerization	biological_process	0.16295	1	1	69	53	22266	ENSCHIG00000017627
GO:0031301	integral component of organelle membrane	cellular_component	0.16316	1	2	69	224	22266	ENSCHIG00000010779,ENSCHIG00000012398
GO:0048856	anatomical structure development	biological_process	0.16323	1	16	69	3761	22266	ENSCHIG00000021581,ENSCHIG00000012648,ENSCHIG00000012398,ENSCHIG00000023615,ENSCHIG00000017287,ENSCHIG00000012195,ENSCHIG00000020693,ENSCHIG00000014749,ENSCHIG00000016241,ENSCHIG00000023400,ENSCHIG00000016095,ENSCHIG00000010803,ENSCHIG00000007330,ENSCHIG00000009277,ENSCHIG00000011320,ENSCHIG00000017627
GO:0030855	epithelial cell differentiation	biological_process	0.16351	1	3	69	425	22266	ENSCHIG00000014749,ENSCHIG00000021581,ENSCHIG00000016241
GO:0048844	artery morphogenesis	biological_process	0.16387	1	1	69	53	22266	ENSCHIG00000021581
GO:0000932	P-body	cellular_component	0.16429	1	1	69	54	22266	ENSCHIG00000012770
GO:0061061	muscle structure development	biological_process	0.16444	1	3	69	424	22266	ENSCHIG00000021581,ENSCHIG00000017627,ENSCHIG00000023400
GO:1903901	negative regulation of viral life cycle	biological_process	0.16554	1	1	69	55	22266	ENSCHIG00000021581
GO:0002831	regulation of response to biotic stimulus	biological_process	0.16562	1	2	69	221	22266	ENSCHIG00000022732,ENSCHIG00000012648
GO:0099023	vesicle tethering complex	cellular_component	0.16586	1	1	69	54	22266	ENSCHIG00000009277
GO:0060415	muscle tissue morphogenesis	biological_process	0.16599	1	1	69	55	22266	ENSCHIG00000021581
GO:0048640	negative regulation of developmental growth	biological_process	0.16605	1	1	69	55	22266	ENSCHIG00000020693
GO:0032502	developmental process	biological_process	0.1666	1	17	69	4057	22266	ENSCHIG00000012398,ENSCHIG00000016611,ENSCHIG00000021581,ENSCHIG00000012648,ENSCHIG00000023615,ENSCHIG00000020693,ENSCHIG00000014749,ENSCHIG00000017287,ENSCHIG00000012195,ENSCHIG00000023400,ENSCHIG00000016241,ENSCHIG00000016095,ENSCHIG00000011320,ENSCHIG00000010803,ENSCHIG00000007330,ENSCHIG00000009277,ENSCHIG00000017627
GO:0010522	regulation of calcium ion transport into cytosol	biological_process	0.16758	1	1	69	56	22266	ENSCHIG00000023400
GO:0006470	protein dephosphorylation	biological_process	0.16926	1	2	69	227	22266	ENSCHIG00000003416,ENSCHIG00000011320
GO:0072001	renal system development	biological_process	0.16971	1	2	69	222	22266	ENSCHIG00000020693,ENSCHIG00000021581
GO:0003208	cardiac ventricle morphogenesis	biological_process	0.17152	1	1	69	57	22266	ENSCHIG00000021581
GO:2000026	regulation of multicellular organismal development	biological_process	0.17211	1	7	69	1382	22266	ENSCHIG00000020693,ENSCHIG00000012648,ENSCHIG00000017627,ENSCHIG00000021581,ENSCHIG00000023400,ENSCHIG00000011320,ENSCHIG00000010803
GO:0046683	response to organophosphorus	biological_process	0.17521	1	1	69	58	22266	ENSCHIG00000020647
GO:0071426	ribonucleoprotein complex export from nucleus	biological_process	0.17651	1	1	69	59	22266	ENSCHIG00000025851
GO:0031300	intrinsic component of organelle membrane	cellular_component	0.17681	1	2	69	236	22266	ENSCHIG00000010779,ENSCHIG00000012398
GO:0048477	oogenesis	biological_process	0.17764	1	1	69	59	22266	ENSCHIG00000017287
GO:0006468	protein phosphorylation	biological_process	0.17889	1	7	69	1396	22266	ENSCHIG00000011320,ENSCHIG00000023615,ENSCHIG00000020693,ENSCHIG00000012195,ENSCHIG00000024052,ENSCHIG00000022528,ENSCHIG00000021581
GO:1901224	positive regulation of NIK/NF-kappaB signaling	biological_process	0.17891	1	1	69	60	22266	ENSCHIG00000024052
GO:0071166	ribonucleoprotein complex localization	biological_process	0.17928	1	1	69	60	22266	ENSCHIG00000025851
GO:0016811	hydrolase activity, acting on carbon-nitrogen (but not peptide) bonds, in linear amides	molecular_function	0.17954	1	1	69	60	22266	ENSCHIG00000012398
GO:0019843	rRNA binding	molecular_function	0.17954	1	1	69	67	22266	ENSCHIG00000011028
GO:0000313	organellar ribosome	cellular_component	0.18073	1	1	69	68	22266	Novel01535
GO:0005761	mitochondrial ribosome	cellular_component	0.18073	1	1	69	68	22266	Novel01535
GO:2000177	regulation of neural precursor cell proliferation	biological_process	0.18115	1	1	69	60	22266	ENSCHIG00000021581
GO:0007517	muscle organ development	biological_process	0.18161	1	2	69	235	22266	ENSCHIG00000017627,ENSCHIG00000021581
GO:0043010	camera-type eye development	biological_process	0.18191	1	2	69	233	22266	ENSCHIG00000007330,ENSCHIG00000021581
GO:0051928	positive regulation of calcium ion transport	biological_process	0.18208	1	1	69	61	22266	ENSCHIG00000023400
GO:0031016	pancreas development	biological_process	0.18335	1	1	69	61	22266	ENSCHIG00000021581
GO:0048644	muscle organ morphogenesis	biological_process	0.18395	1	1	69	62	22266	ENSCHIG00000021581
GO:0015294	solute:cation symporter activity	molecular_function	0.18434	1	1	69	59	22266	ENSCHIG00000020647
GO:0045069	regulation of viral genome replication	biological_process	0.18448	1	1	69	61	22266	ENSCHIG00000021581
GO:0003012	muscle system process	biological_process	0.18503	1	2	69	238	22266	ENSCHIG00000012195,ENSCHIG00000017627
GO:0050678	regulation of epithelial cell proliferation	biological_process	0.18558	1	2	69	240	22266	ENSCHIG00000010803,ENSCHIG00000021581
GO:0006939	smooth muscle contraction	biological_process	0.18566	1	1	69	62	22266	ENSCHIG00000012195
GO:0004521	endoribonuclease activity	molecular_function	0.18585	1	1	69	65	22266	Novel00647
GO:0016773	phosphotransferase activity, alcohol group as acceptor	molecular_function	0.18598	1	4	69	662	22266	ENSCHIG00000022528,ENSCHIG00000012195,ENSCHIG00000020693,ENSCHIG00000023615
GO:0004197	cysteine-type endopeptidase activity	molecular_function	0.1865	1	1	69	61	22266	ENSCHIG00000023400
GO:1901879	regulation of protein depolymerization	biological_process	0.18677	1	1	69	62	22266	ENSCHIG00000017627
GO:0006952	defense response	biological_process	0.1874	1	5	69	950	22266	ENSCHIG00000012648,ENSCHIG00000022732,ENSCHIG00000012398,ENSCHIG00000010803,ENSCHIG00000019114
GO:0046718	viral entry into host cell	biological_process	0.18757	1	1	69	63	22266	ENSCHIG00000025508
GO:0110020	regulation of actomyosin structure organization	biological_process	0.18856	1	1	69	62	22266	ENSCHIG00000021581
GO:0045177	apical part of cell	cellular_component	0.18867	1	2	69	236	22266	ENSCHIG00000016241,ENSCHIG00000016611
GO:1903035	negative regulation of response to wounding	biological_process	0.18872	1	1	69	63	22266	ENSCHIG00000012195
GO:0120162	positive regulation of cold-induced thermogenesis	biological_process	0.18972	1	1	69	64	22266	ENSCHIG00000017609
GO:0001889	liver development	biological_process	0.19068	1	1	69	63	22266	ENSCHIG00000021581
GO:0043242	negative regulation of protein-containing complex disassembly	biological_process	0.19068	1	1	69	63	22266	ENSCHIG00000017627
GO:0021761	limbic system development	biological_process	0.19239	1	1	69	65	22266	ENSCHIG00000021581
GO:0007613	memory	biological_process	0.19239	1	1	69	64	22266	ENSCHIG00000023615
GO:0051253	negative regulation of RNA metabolic process	biological_process	0.19432	1	5	69	930	22266	ENSCHIG00000021581,ENSCHIG00000017287,ENSCHIG00000016095,ENSCHIG00000004618,ENSCHIG00000023400
GO:0060322	head development	biological_process	0.19436	1	3	69	456	22266	ENSCHIG00000012195,ENSCHIG00000021581,ENSCHIG00000020693
GO:0001669	acrosomal vesicle	cellular_component	0.1947	1	1	69	67	22266	ENSCHIG00000024443
GO:0030193	regulation of blood coagulation	biological_process	0.19476	1	1	69	64	22266	ENSCHIG00000012195
GO:0045595	regulation of cell differentiation	biological_process	0.19577	1	6	69	1183	22266	ENSCHIG00000012648,ENSCHIG00000017627,ENSCHIG00000021581,ENSCHIG00000020693,ENSCHIG00000016611,ENSCHIG00000023400
GO:0061008	hepaticobiliary system development	biological_process	0.19611	1	1	69	65	22266	ENSCHIG00000021581
GO:0052548	regulation of endopeptidase activity	biological_process	0.19631	1	2	69	254	22266	ENSCHIG00000024052,ENSCHIG00000020693
GO:0006405	RNA export from nucleus	biological_process	0.19633	1	1	69	66	22266	ENSCHIG00000025851
GO:0034329	cell junction assembly	biological_process	0.19659	1	2	69	243	22266	ENSCHIG00000016241,ENSCHIG00000020693
GO:0051028	mRNA transport	biological_process	0.19702	1	1	69	67	22266	ENSCHIG00000025851
GO:0019218	regulation of steroid metabolic process	biological_process	0.1975	1	1	69	66	22266	ENSCHIG00000021581
GO:0035556	intracellular signal transduction	biological_process	0.19795	1	8	69	1703	22266	ENSCHIG00000011320,ENSCHIG00000002816,ENSCHIG00000024052,ENSCHIG00000023400,ENSCHIG00000021172,ENSCHIG00000017921,ENSCHIG00000020693,ENSCHIG00000012195
GO:0019199	transmembrane receptor protein kinase activity	molecular_function	0.19819	1	1	69	64	22266	ENSCHIG00000020693
GO:0035335	peptidyl-tyrosine dephosphorylation	biological_process	0.19833	1	1	69	67	22266	ENSCHIG00000011320
GO:0071621	granulocyte chemotaxis	biological_process	0.19844	1	1	69	68	22266	ENSCHIG00000010803
GO:0055007	cardiac muscle cell differentiation	biological_process	0.19851	1	1	69	66	22266	ENSCHIG00000021581
GO:0044409	entry into host	biological_process	0.19868	1	1	69	67	22266	ENSCHIG00000025508
GO:0045445	myoblast differentiation	biological_process	0.19871	1	1	69	67	22266	ENSCHIG00000023400
GO:1902106	negative regulation of leukocyte differentiation	biological_process	0.19883	1	1	69	67	22266	ENSCHIG00000012648
GO:0099106	ion channel regulator activity	molecular_function	0.19898	1	1	69	70	22266	ENSCHIG00000012195
GO:0030900	forebrain development	biological_process	0.19939	1	2	69	248	22266	ENSCHIG00000021581,ENSCHIG00000012195
GO:0014074	response to purine-containing compound	biological_process	0.19948	1	1	69	67	22266	ENSCHIG00000020647
GO:1903321	negative regulation of protein modification by small protein conjugation or removal	biological_process	0.19969	1	1	69	68	22266	ENSCHIG00000023400
GO:1900046	regulation of hemostasis	biological_process	0.20033	1	1	69	66	22266	ENSCHIG00000012195
GO:0005576	extracellular region	cellular_component	0.20038	1	7	69	1503	22266	ENSCHIG00000010803,ENSCHIG00000002816,ENSCHIG00000006212,ENSCHIG00000017609,ENSCHIG00000021851,ENSCHIG00000024052,ENSCHIG00000012648
GO:0045860	positive regulation of protein kinase activity	biological_process	0.20072	1	2	69	251	22266	ENSCHIG00000024052,ENSCHIG00000021581
GO:0001655	urogenital system development	biological_process	0.2008	1	2	69	248	22266	ENSCHIG00000020693,ENSCHIG00000021581
GO:0018958	phenol-containing compound metabolic process	biological_process	0.20144	1	1	69	68	22266	ENSCHIG00000020647
GO:1902117	positive regulation of organelle assembly	biological_process	0.20271	1	1	69	67	22266	ENSCHIG00000021581
GO:0030148	sphingolipid biosynthetic process	biological_process	0.20439	1	1	69	70	22266	ENSCHIG00000012398
GO:0062014	negative regulation of small molecule metabolic process	biological_process	0.20468	1	1	69	69	22266	ENSCHIG00000021581
GO:0016791	phosphatase activity	molecular_function	0.20508	1	2	69	258	22266	ENSCHIG00000003416,ENSCHIG00000011320
GO:0050818	regulation of coagulation	biological_process	0.20527	1	1	69	68	22266	ENSCHIG00000012195
GO:0048525	negative regulation of viral process	biological_process	0.20587	1	1	69	70	22266	ENSCHIG00000021581
GO:0140096	catalytic activity, acting on a protein	molecular_function	0.2065	1	9	69	1975	22266	ENSCHIG00000017785,ENSCHIG00000022528,ENSCHIG00000011320,ENSCHIG00000023615,ENSCHIG00000020693,ENSCHIG00000012195,ENSCHIG00000011415,ENSCHIG00000023400,ENSCHIG00000003416
GO:0061629	RNA polymerase II-specific DNA-binding transcription factor binding	molecular_function	0.20693	1	2	69	253	22266	ENSCHIG00000016095,ENSCHIG00000021581
GO:0014706	striated muscle tissue development	biological_process	0.20696	1	2	69	255	22266	ENSCHIG00000017627,ENSCHIG00000021581
GO:0051963	regulation of synapse assembly	biological_process	0.20715	1	1	69	68	22266	ENSCHIG00000020693
GO:1904064	positive regulation of cation transmembrane transport	biological_process	0.20812	1	1	69	72	22266	ENSCHIG00000023400
GO:0022412	cellular process involved in reproduction in multicellular organism	biological_process	0.20815	1	2	69	257	22266	ENSCHIG00000024443,ENSCHIG00000017287
GO:0010638	positive regulation of organelle organization	biological_process	0.20897	1	3	69	477	22266	ENSCHIG00000017627,ENSCHIG00000021581,ENSCHIG00000010803
GO:0043067	regulation of programmed cell death	biological_process	0.20971	1	5	69	969	22266	ENSCHIG00000023400,ENSCHIG00000011320,ENSCHIG00000024052,ENSCHIG00000012398,ENSCHIG00000020693
GO:0048660	regulation of smooth muscle cell proliferation	biological_process	0.21044	1	1	69	72	22266	ENSCHIG00000012195
GO:0032147	activation of protein kinase activity	biological_process	0.21206	1	1	69	72	22266	ENSCHIG00000024052
GO:0045833	negative regulation of lipid metabolic process	biological_process	0.2131	1	1	69	73	22266	ENSCHIG00000021581
GO:0030162	regulation of proteolysis	biological_process	0.21313	1	3	69	492	22266	ENSCHIG00000023400,ENSCHIG00000020693,ENSCHIG00000024052
GO:0042752	regulation of circadian rhythm	biological_process	0.21356	1	1	69	71	22266	ENSCHIG00000021581
GO:0008509	anion transmembrane transporter activity	molecular_function	0.21364	1	2	69	255	22266	ENSCHIG00000020647,ENSCHIG00000016611
GO:0030168	platelet activation	biological_process	0.21437	1	1	69	72	22266	ENSCHIG00000012195
GO:0021549	cerebellum development	biological_process	0.21467	1	1	69	72	22266	ENSCHIG00000021581
GO:0002697	regulation of immune effector process	biological_process	0.21488	1	2	69	264	22266	ENSCHIG00000022732,ENSCHIG00000012648
GO:0031099	regeneration	biological_process	0.2155	1	1	69	74	22266	ENSCHIG00000023400
GO:0010977	negative regulation of neuron projection development	biological_process	0.21578	1	1	69	73	22266	ENSCHIG00000020693
GO:0060840	artery development	biological_process	0.21593	1	1	69	72	22266	ENSCHIG00000021581
GO:0043280	positive regulation of cysteine-type endopeptidase activity involved in apoptotic process	biological_process	0.21603	1	1	69	76	22266	ENSCHIG00000024052
GO:0051209	release of sequestered calcium ion into cytosol	biological_process	0.21638	1	1	69	74	22266	ENSCHIG00000023400
GO:0051283	negative regulation of sequestering of calcium ion	biological_process	0.21638	1	1	69	74	22266	ENSCHIG00000023400
GO:0051592	response to calcium ion	biological_process	0.21705	1	1	69	73	22266	ENSCHIG00000023400
GO:0048659	smooth muscle cell proliferation	biological_process	0.21797	1	1	69	75	22266	ENSCHIG00000012195
GO:0045095	keratin filament	cellular_component	0.21832	1	1	69	82	22266	ENSCHIG00000014749
GO:0006672	ceramide metabolic process	biological_process	0.21899	1	1	69	75	22266	ENSCHIG00000012398
GO:0051282	regulation of sequestering of calcium ion	biological_process	0.21899	1	1	69	75	22266	ENSCHIG00000023400
GO:0003279	cardiac septum development	biological_process	0.2203	1	1	69	73	22266	ENSCHIG00000021581
GO:0016032	viral process	biological_process	0.22186	1	2	69	268	22266	ENSCHIG00000021581,ENSCHIG00000025508
GO:0050868	negative regulation of T cell activation	biological_process	0.22196	1	1	69	76	22266	ENSCHIG00000012648
GO:1903169	regulation of calcium ion transmembrane transport	biological_process	0.22224	1	1	69	76	22266	ENSCHIG00000023400
GO:0098552	side of membrane	cellular_component	0.22247	1	2	69	272	22266	ENSCHIG00000010779,ENSCHIG00000012648
GO:0001654	eye development	biological_process	0.22261	1	2	69	268	22266	ENSCHIG00000007330,ENSCHIG00000021581
GO:2000113	negative regulation of cellular macromolecule biosynthetic process	biological_process	0.22284	1	5	69	980	22266	ENSCHIG00000017287,ENSCHIG00000021581,ENSCHIG00000016095,ENSCHIG00000004618,ENSCHIG00000023400
GO:0007043	cell-cell junction assembly	biological_process	0.22303	1	1	69	75	22266	ENSCHIG00000016241
GO:0009582	detection of abiotic stimulus	biological_process	0.22332	1	1	69	76	22266	ENSCHIG00000015283
GO:0051208	sequestering of calcium ion	biological_process	0.22436	1	1	69	77	22266	ENSCHIG00000023400
GO:0045335	phagocytic vesicle	cellular_component	0.22441	1	1	69	78	22266	ENSCHIG00000010779
GO:0019751	polyol metabolic process	biological_process	0.22531	1	1	69	79	22266	ENSCHIG00000012398
GO:0010595	positive regulation of endothelial cell migration	biological_process	0.22557	1	1	69	76	22266	ENSCHIG00000021581
GO:0009581	detection of external stimulus	biological_process	0.22582	1	1	69	77	22266	ENSCHIG00000015283
GO:0045171	intercellular bridge	cellular_component	0.22614	1	1	69	77	22266	ENSCHIG00000002816
GO:0150063	visual system development	biological_process	0.22631	1	2	69	271	22266	ENSCHIG00000021581,ENSCHIG00000007330
GO:0007010	cytoskeleton organization	biological_process	0.22653	1	5	69	985	22266	ENSCHIG00000014749,ENSCHIG00000021581,ENSCHIG00000017627,ENSCHIG00000023400,ENSCHIG00000010803
GO:0060537	muscle tissue development	biological_process	0.22659	1	2	69	271	22266	ENSCHIG00000017627,ENSCHIG00000021581
GO:0019882	antigen processing and presentation	biological_process	0.22676	1	1	69	81	22266	ENSCHIG00000010779
GO:0034767	positive regulation of ion transmembrane transport	biological_process	0.22704	1	1	69	79	22266	ENSCHIG00000023400
GO:0010558	negative regulation of macromolecule biosynthetic process	biological_process	0.22711	1	5	69	987	22266	ENSCHIG00000004618,ENSCHIG00000023400,ENSCHIG00000017287,ENSCHIG00000021581,ENSCHIG00000016095
GO:0007338	single fertilization	biological_process	0.22829	1	1	69	79	22266	ENSCHIG00000024443
GO:0016049	cell growth	biological_process	0.22974	1	2	69	274	22266	ENSCHIG00000023615,ENSCHIG00000020693
GO:0005912	adherens junction	cellular_component	0.23042	1	1	69	78	22266	ENSCHIG00000025508
GO:0052547	regulation of peptidase activity	biological_process	0.23049	1	2	69	284	22266	ENSCHIG00000020693,ENSCHIG00000024052
GO:0016301	kinase activity	molecular_function	0.23087	1	4	69	729	22266	ENSCHIG00000020693,ENSCHIG00000012195,ENSCHIG00000022528,ENSCHIG00000023615
GO:0048880	sensory system development	biological_process	0.23134	1	2	69	275	22266	ENSCHIG00000021581,ENSCHIG00000007330
GO:0050793	regulation of developmental process	biological_process	0.2316	1	8	69	1777	22266	ENSCHIG00000021581,ENSCHIG00000012648,ENSCHIG00000016611,ENSCHIG00000010803,ENSCHIG00000011320,ENSCHIG00000017627,ENSCHIG00000020693,ENSCHIG00000023400
GO:0051261	protein depolymerization	biological_process	0.23172	1	1	69	79	22266	ENSCHIG00000017627
GO:0016247	channel regulator activity	molecular_function	0.23197	1	1	69	83	22266	ENSCHIG00000012195
GO:0097530	granulocyte migration	biological_process	0.23203	1	1	69	81	22266	ENSCHIG00000010803
GO:0019079	viral genome replication	biological_process	0.23223	1	1	69	79	22266	ENSCHIG00000021581
GO:1901222	regulation of NIK/NF-kappaB signaling	biological_process	0.23368	1	1	69	81	22266	ENSCHIG00000024052
GO:0030155	regulation of cell adhesion	biological_process	0.23388	1	3	69	505	22266	ENSCHIG00000012648,ENSCHIG00000012195,ENSCHIG00000020693
GO:0033674	positive regulation of kinase activity	biological_process	0.23607	1	2	69	280	22266	ENSCHIG00000021581,ENSCHIG00000024052
GO:0022604	regulation of cell morphogenesis	biological_process	0.23609	1	2	69	277	22266	ENSCHIG00000010803,ENSCHIG00000020693
GO:0010565	regulation of cellular ketone metabolic process	biological_process	0.2375	1	1	69	81	22266	ENSCHIG00000021581
GO:0045934	negative regulation of nucleobase-containing compound metabolic process	biological_process	0.23777	1	5	69	1003	22266	ENSCHIG00000023400,ENSCHIG00000004618,ENSCHIG00000016095,ENSCHIG00000021581,ENSCHIG00000017287
GO:0005923	bicellular tight junction	cellular_component	0.23787	1	1	69	84	22266	ENSCHIG00000016241
GO:0046914	transition metal ion binding	molecular_function	0.23891	1	5	69	1008	22266	ENSCHIG00000012398,ENSCHIG00000017287,ENSCHIG00000024368,ENSCHIG00000017340,ENSCHIG00000017785
GO:0022037	metencephalon development	biological_process	0.23964	1	1	69	82	22266	ENSCHIG00000021581
GO:0015293	symporter activity	molecular_function	0.23991	1	1	69	80	22266	ENSCHIG00000020647
GO:0035296	regulation of tube diameter	biological_process	0.24232	1	1	69	83	22266	ENSCHIG00000012195
GO:0097746	regulation of blood vessel diameter	biological_process	0.24232	1	1	69	83	22266	ENSCHIG00000012195
GO:0016922	nuclear receptor binding	molecular_function	0.24265	1	1	69	82	22266	ENSCHIG00000021581
GO:0042552	myelination	biological_process	0.24276	1	1	69	83	22266	ENSCHIG00000012398
GO:0035051	cardiocyte differentiation	biological_process	0.24324	1	1	69	83	22266	ENSCHIG00000021581
GO:2001056	positive regulation of cysteine-type endopeptidase activity	biological_process	0.2435	1	1	69	87	22266	ENSCHIG00000024052
GO:1903038	negative regulation of leukocyte cell-cell adhesion	biological_process	0.24394	1	1	69	85	22266	ENSCHIG00000012648
GO:0035150	regulation of tube size	biological_process	0.24471	1	1	69	84	22266	ENSCHIG00000012195
GO:0032006	regulation of TOR signaling	biological_process	0.24506	1	1	69	85	22266	ENSCHIG00000002816
GO:0008360	regulation of cell shape	biological_process	0.24587	1	1	69	85	22266	ENSCHIG00000010803
GO:0050673	epithelial cell proliferation	biological_process	0.24624	1	2	69	290	22266	ENSCHIG00000021581,ENSCHIG00000010803
GO:0038061	NIK/NF-kappaB signaling	biological_process	0.24679	1	1	69	86	22266	ENSCHIG00000024052
GO:0099173	postsynapse organization	biological_process	0.24728	1	1	69	84	22266	ENSCHIG00000020693
GO:0016202	regulation of striated muscle tissue development	biological_process	0.24745	1	1	69	85	22266	ENSCHIG00000017627
GO:0097553	calcium ion transmembrane import into cytosol	biological_process	0.24774	1	1	69	86	22266	ENSCHIG00000023400
GO:0007272	ensheathment of neurons	biological_process	0.24801	1	1	69	85	22266	ENSCHIG00000012398
GO:0008366	axon ensheathment	biological_process	0.24801	1	1	69	85	22266	ENSCHIG00000012398
GO:0014902	myotube differentiation	biological_process	0.24854	1	1	69	85	22266	ENSCHIG00000017627
GO:0031327	negative regulation of cellular biosynthetic process	biological_process	0.25086	1	5	69	1026	22266	ENSCHIG00000017287,ENSCHIG00000021581,ENSCHIG00000016095,ENSCHIG00000004618,ENSCHIG00000023400
GO:0046165	alcohol biosynthetic process	biological_process	0.25216	1	1	69	89	22266	ENSCHIG00000012398
GO:0010941	regulation of cell death	biological_process	0.25379	1	5	69	1042	22266	ENSCHIG00000012398,ENSCHIG00000020693,ENSCHIG00000024052,ENSCHIG00000011320,ENSCHIG00000023400
GO:0050770	regulation of axonogenesis	biological_process	0.2542	1	1	69	87	22266	ENSCHIG00000020693
GO:0048634	regulation of muscle organ development	biological_process	0.25429	1	1	69	88	22266	ENSCHIG00000017627
GO:0052126	movement in host environment	biological_process	0.25433	1	1	69	90	22266	ENSCHIG00000025508
GO:0035725	sodium ion transmembrane transport	biological_process	0.25486	1	1	69	88	22266	ENSCHIG00000016611
GO:0006464	cellular protein modification process	biological_process	0.25509	1	12	69	2936	22266	ENSCHIG00000003416,ENSCHIG00000017921,ENSCHIG00000023400,ENSCHIG00000012195,ENSCHIG00000020693,ENSCHIG00000023615,ENSCHIG00000011320,ENSCHIG00000017785,ENSCHIG00000021581,ENSCHIG00000024052,ENSCHIG00000022528,ENSCHIG00000015283
GO:0036211	protein modification process	biological_process	0.25509	1	12	69	2936	22266	ENSCHIG00000011320,ENSCHIG00000023615,ENSCHIG00000015283,ENSCHIG00000017785,ENSCHIG00000024052,ENSCHIG00000022528,ENSCHIG00000021581,ENSCHIG00000023400,ENSCHIG00000003416,ENSCHIG00000017921,ENSCHIG00000020693,ENSCHIG00000012195
GO:0070160	tight junction	cellular_component	0.25596	1	1	69	91	22266	ENSCHIG00000016241
GO:0061025	membrane fusion	biological_process	0.25719	1	1	69	91	22266	ENSCHIG00000024443
GO:1901861	regulation of muscle tissue development	biological_process	0.25748	1	1	69	89	22266	ENSCHIG00000017627
GO:0009890	negative regulation of biosynthetic process	biological_process	0.25804	1	5	69	1038	22266	ENSCHIG00000016095,ENSCHIG00000017287,ENSCHIG00000021581,ENSCHIG00000023400,ENSCHIG00000004618
GO:0006694	steroid biosynthetic process	biological_process	0.25975	1	1	69	90	22266	ENSCHIG00000021581
GO:0042127	regulation of cell population proliferation	biological_process	0.25986	1	5	69	1049	22266	ENSCHIG00000012398,ENSCHIG00000021581,ENSCHIG00000012195,ENSCHIG00000010803,ENSCHIG00000007330
GO:0006275	regulation of DNA replication	biological_process	0.2601	1	1	69	90	22266	ENSCHIG00000020342
GO:0006937	regulation of muscle contraction	biological_process	0.26016	1	1	69	92	22266	ENSCHIG00000012195
GO:0042303	molting cycle	biological_process	0.2603	1	1	69	89	22266	ENSCHIG00000014749
GO:0042633	hair cycle	biological_process	0.2603	1	1	69	89	22266	ENSCHIG00000014749
GO:0043244	regulation of protein-containing complex disassembly	biological_process	0.26148	1	1	69	91	22266	ENSCHIG00000017627
GO:0003231	cardiac ventricle development	biological_process	0.26208	1	1	69	91	22266	ENSCHIG00000021581
GO:0007292	female gamete generation	biological_process	0.26215	1	1	69	91	22266	ENSCHIG00000017287
GO:0022612	gland morphogenesis	biological_process	0.26216	1	1	69	91	22266	ENSCHIG00000021581
GO:0050657	nucleic acid transport	biological_process	0.26302	1	1	69	92	22266	ENSCHIG00000025851
GO:0050658	RNA transport	biological_process	0.26302	1	1	69	92	22266	ENSCHIG00000025851
GO:0048646	anatomical structure formation involved in morphogenesis	biological_process	0.2642	1	4	69	785	22266	ENSCHIG00000021581,ENSCHIG00000017627,ENSCHIG00000023400,ENSCHIG00000010803
GO:0098609	cell-cell adhesion	biological_process	0.2663	1	3	69	538	22266	ENSCHIG00000020693,ENSCHIG00000012195,ENSCHIG00000012648
GO:0003206	cardiac chamber morphogenesis	biological_process	0.26632	1	1	69	93	22266	ENSCHIG00000021581
GO:0022804	active transmembrane transporter activity	molecular_function	0.26657	1	2	69	301	22266	ENSCHIG00000020647,ENSCHIG00000016611
GO:0006950	response to stress	biological_process	0.26667	1	10	69	2433	22266	ENSCHIG00000011320,ENSCHIG00000010803,ENSCHIG00000002816,ENSCHIG00000016611,ENSCHIG00000012398,ENSCHIG00000012648,ENSCHIG00000023400,ENSCHIG00000019114,ENSCHIG00000012195,ENSCHIG00000022732
GO:0003700	DNA-binding transcription factor activity	molecular_function	0.26705	1	4	69	796	22266	ENSCHIG00000016095,ENSCHIG00000021581,ENSCHIG00000017287,ENSCHIG00000004618
GO:0031345	negative regulation of cell projection organization	biological_process	0.2672	1	1	69	93	22266	ENSCHIG00000020693
GO:0044403	symbiotic process	biological_process	0.26725	1	2	69	306	22266	ENSCHIG00000021581,ENSCHIG00000025508
GO:0004540	ribonuclease activity	molecular_function	0.26739	1	1	69	97	22266	Novel00647
GO:0019838	growth factor binding	molecular_function	0.26772	1	1	69	92	22266	ENSCHIG00000020693
GO:0009888	tissue development	biological_process	0.26814	1	6	69	1317	22266	ENSCHIG00000017627,ENSCHIG00000021581,ENSCHIG00000014749,ENSCHIG00000020693,ENSCHIG00000016241,ENSCHIG00000023400
GO:0015934	large ribosomal subunit	cellular_component	0.269	1	1	69	112	22266	ENSCHIG00000010591
GO:0048593	camera-type eye morphogenesis	biological_process	0.26989	1	1	69	93	22266	ENSCHIG00000021581
GO:0002687	positive regulation of leukocyte migration	biological_process	0.27014	1	1	69	97	22266	ENSCHIG00000010803
GO:0035257	nuclear hormone receptor binding	molecular_function	0.27054	1	1	69	93	22266	ENSCHIG00000021581
GO:0051236	establishment of RNA localization	biological_process	0.27066	1	1	69	95	22266	ENSCHIG00000025851
GO:0010720	positive regulation of cell development	biological_process	0.2714	1	2	69	305	22266	ENSCHIG00000017627,ENSCHIG00000021581
GO:0050729	positive regulation of inflammatory response	biological_process	0.27182	1	1	69	98	22266	ENSCHIG00000010803
GO:0008361	regulation of cell size	biological_process	0.27194	1	1	69	95	22266	ENSCHIG00000020693
GO:0106106	cold-induced thermogenesis	biological_process	0.27215	1	1	69	96	22266	ENSCHIG00000017609
GO:0120161	regulation of cold-induced thermogenesis	biological_process	0.27215	1	1	69	96	22266	ENSCHIG00000017609
GO:0043254	regulation of protein-containing complex assembly	biological_process	0.27255	1	2	69	310	22266	ENSCHIG00000017627,ENSCHIG00000010803
GO:1903707	negative regulation of hemopoiesis	biological_process	0.27275	1	1	69	96	22266	ENSCHIG00000012648
GO:0043296	apical junction complex	cellular_component	0.27305	1	1	69	98	22266	ENSCHIG00000016241
GO:0051239	regulation of multicellular organismal process	biological_process	0.27349	1	9	69	2142	22266	ENSCHIG00000020693,ENSCHIG00000017627,ENSCHIG00000012195,ENSCHIG00000023400,ENSCHIG00000017609,ENSCHIG00000021581,ENSCHIG00000012648,ENSCHIG00000011320,ENSCHIG00000010803
GO:0006611	protein export from nucleus	biological_process	0.27399	1	1	69	97	22266	ENSCHIG00000025851
GO:0019935	cyclic-nucleotide-mediated signaling	biological_process	0.27446	1	1	69	99	22266	ENSCHIG00000012195
GO:0090101	negative regulation of transmembrane receptor protein serine/threonine kinase signaling pathway	biological_process	0.27468	1	1	69	96	22266	ENSCHIG00000008777
GO:0060402	calcium ion transport into cytosol	biological_process	0.27485	1	1	69	97	22266	ENSCHIG00000023400
GO:0071248	cellular response to metal ion	biological_process	0.27506	1	1	69	96	22266	ENSCHIG00000023400
GO:0031333	negative regulation of protein-containing complex assembly	biological_process	0.27589	1	1	69	96	22266	ENSCHIG00000017627
GO:0043624	cellular protein complex disassembly	biological_process	0.27628	1	1	69	98	22266	ENSCHIG00000017627
GO:0031929	TOR signaling	biological_process	0.27645	1	1	69	98	22266	ENSCHIG00000002816
GO:0007612	learning	biological_process	0.2767	1	1	69	96	22266	ENSCHIG00000023615
GO:0060429	epithelium development	biological_process	0.27681	1	4	69	808	22266	ENSCHIG00000016241,ENSCHIG00000021581,ENSCHIG00000014749,ENSCHIG00000020693
GO:0010950	positive regulation of endopeptidase activity	biological_process	0.27689	1	1	69	101	22266	ENSCHIG00000024052
GO:0051250	negative regulation of lymphocyte activation	biological_process	0.27758	1	1	69	98	22266	ENSCHIG00000012648
GO:1903900	regulation of viral life cycle	biological_process	0.27769	1	1	69	98	22266	ENSCHIG00000021581
GO:1990138	neuron projection extension	biological_process	0.27791	1	1	69	96	22266	ENSCHIG00000023615
GO:1902531	regulation of intracellular signal transduction	biological_process	0.27837	1	5	69	1071	22266	ENSCHIG00000023400,ENSCHIG00000011320,ENSCHIG00000002816,ENSCHIG00000020693,ENSCHIG00000024052
GO:0021543	pallium development	biological_process	0.28012	1	1	69	98	22266	ENSCHIG00000021581
GO:0060284	regulation of cell development	biological_process	0.28272	1	3	69	557	22266	ENSCHIG00000017627,ENSCHIG00000021581,ENSCHIG00000020693
GO:0005515	protein binding	molecular_function	0.28309	1	26	69	7107	22266	ENSCHIG00000022528,ENSCHIG00000023568,ENSCHIG00000017609,ENSCHIG00000016095,ENSCHIG00000008777,ENSCHIG00000010803,ENSCHIG00000025508,ENSCHIG00000022732,ENSCHIG00000020342,ENSCHIG00000017627,ENSCHIG00000018547,ENSCHIG00000017921,ENSCHIG00000012648,ENSCHIG00000020641,ENSCHIG00000021581,ENSCHIG00000024052,ENSCHIG00000016611,ENSCHIG00000021851,ENSCHIG00000004618,ENSCHIG00000013068,ENSCHIG00000010031,…
GO:0016616	oxidoreductase activity, acting on the CH-OH group of donors, NAD or NADP as acceptor	molecular_function	0.28353	1	1	69	102	22266	ENSCHIG00000026773
GO:0046467	membrane lipid biosynthetic process	biological_process	0.28356	1	1	69	103	22266	ENSCHIG00000012398
GO:0007601	visual perception	biological_process	0.28402	1	1	69	101	22266	ENSCHIG00000015283
GO:0005911	cell-cell junction	cellular_component	0.28431	1	2	69	318	22266	ENSCHIG00000025508,ENSCHIG00000016241
GO:0019827	stem cell population maintenance	biological_process	0.28479	1	1	69	101	22266	ENSCHIG00000021581
GO:0003735	structural constituent of ribosome	molecular_function	0.28565	1	3	69	735	22266	ENSCHIG00000002693,ENSCHIG00000011028,ENSCHIG00000010591
GO:0005741	mitochondrial outer membrane	cellular_component	0.28594	1	1	69	107	22266	ENSCHIG00000011379
GO:0031175	neuron projection development	biological_process	0.28623	1	3	69	558	22266	ENSCHIG00000023615,ENSCHIG00000012195,ENSCHIG00000020693
GO:0002065	columnar/cuboidal epithelial cell differentiation	biological_process	0.28627	1	1	69	102	22266	ENSCHIG00000021581
GO:0005179	hormone activity	molecular_function	0.2867	1	1	69	113	22266	ENSCHIG00000017609
GO:1990845	adaptive thermogenesis	biological_process	0.28683	1	1	69	102	22266	ENSCHIG00000017609
GO:0006914	autophagy	biological_process	0.28814	1	2	69	325	22266	ENSCHIG00000017993,ENSCHIG00000006212
GO:0061919	process utilizing autophagic mechanism	biological_process	0.28814	1	2	69	325	22266	ENSCHIG00000017993,ENSCHIG00000006212
GO:0030182	neuron differentiation	biological_process	0.28906	1	4	69	817	22266	ENSCHIG00000023615,ENSCHIG00000012195,ENSCHIG00000021581,ENSCHIG00000020693
GO:0030017	sarcomere	cellular_component	0.2892	1	1	69	104	22266	ENSCHIG00000017627
GO:0016311	dephosphorylation	biological_process	0.29002	1	2	69	328	22266	ENSCHIG00000011320,ENSCHIG00000003416
GO:0043409	negative regulation of MAPK cascade	biological_process	0.29171	1	1	69	103	22266	ENSCHIG00000011320
GO:0098727	maintenance of cell number	biological_process	0.29219	1	1	69	104	22266	ENSCHIG00000021581
GO:0098542	defense response to other organism	biological_process	0.29242	1	3	69	593	22266	ENSCHIG00000019114,ENSCHIG00000022732,ENSCHIG00000012648
GO:0051247	positive regulation of protein metabolic process	biological_process	0.29249	1	5	69	1097	22266	ENSCHIG00000020693,ENSCHIG00000021581,ENSCHIG00000024052,ENSCHIG00000023400,ENSCHIG00000017921
GO:0030308	negative regulation of cell growth	biological_process	0.29372	1	1	69	106	22266	ENSCHIG00000020693
GO:0045580	regulation of T cell differentiation	biological_process	0.29387	1	1	69	105	22266	ENSCHIG00000012648
GO:0007417	central nervous system development	biological_process	0.29388	1	3	69	568	22266	ENSCHIG00000020693,ENSCHIG00000012195,ENSCHIG00000021581
GO:0007416	synapse assembly	biological_process	0.29411	1	1	69	102	22266	ENSCHIG00000020693
GO:0098660	inorganic ion transmembrane transport	biological_process	0.29454	1	3	69	583	22266	ENSCHIG00000016611,ENSCHIG00000020647,ENSCHIG00000023400
GO:0010634	positive regulation of epithelial cell migration	biological_process	0.29489	1	1	69	104	22266	ENSCHIG00000021581
GO:0051701	interaction with host	biological_process	0.29506	1	1	69	107	22266	ENSCHIG00000025508
GO:0032501	multicellular organismal process	biological_process	0.29566	1	19	69	5106	22266	ENSCHIG00000011320,ENSCHIG00000010803,ENSCHIG00000007330,ENSCHIG00000009277,ENSCHIG00000017609,ENSCHIG00000016095,ENSCHIG00000017627,ENSCHIG00000024443,ENSCHIG00000023615,ENSCHIG00000015283,ENSCHIG00000012398,ENSCHIG00000021581,ENSCHIG00000012648,ENSCHIG00000023400,ENSCHIG00000016241,ENSCHIG00000014749,ENSCHIG00000020693,ENSCHIG00000017287,ENSCHIG00000012195
GO:0060041	retina development in camera-type eye	biological_process	0.29622	1	1	69	104	22266	ENSCHIG00000021581
GO:0051092	positive regulation of NF-kappaB transcription factor activity	biological_process	0.29668	1	1	69	105	22266	ENSCHIG00000023400
GO:0050778	positive regulation of immune response	biological_process	0.29683	1	2	69	332	22266	ENSCHIG00000022732,ENSCHIG00000012648
GO:0042578	phosphoric ester hydrolase activity	molecular_function	0.29751	1	2	69	332	22266	ENSCHIG00000003416,ENSCHIG00000011320
GO:1902904	negative regulation of supramolecular fiber organization	biological_process	0.29777	1	1	69	105	22266	ENSCHIG00000017627
GO:0061041	regulation of wound healing	biological_process	0.298	1	1	69	106	22266	ENSCHIG00000012195
GO:0034764	positive regulation of transmembrane transport	biological_process	0.29811	1	1	69	108	22266	ENSCHIG00000023400
GO:0050953	sensory perception of light stimulus	biological_process	0.29859	1	1	69	107	22266	ENSCHIG00000015283
GO:0009566	fertilization	biological_process	0.2997	1	1	69	108	22266	ENSCHIG00000024443
GO:0051345	positive regulation of hydrolase activity	biological_process	0.30015	1	2	69	333	22266	ENSCHIG00000024052,ENSCHIG00000010803
GO:0015077	monovalent inorganic cation transmembrane transporter activity	molecular_function	0.30116	1	2	69	343	22266	ENSCHIG00000020647,ENSCHIG00000016611
GO:0061351	neural precursor cell proliferation	biological_process	0.30144	1	1	69	107	22266	ENSCHIG00000021581
GO:0016614	oxidoreductase activity, acting on CH-OH group of donors	molecular_function	0.30157	1	1	69	110	22266	ENSCHIG00000026773
GO:0004519	endonuclease activity	molecular_function	0.3028	1	1	69	113	22266	Novel00647
GO:0071241	cellular response to inorganic substance	biological_process	0.30376	1	1	69	108	22266	ENSCHIG00000023400
GO:0010952	positive regulation of peptidase activity	biological_process	0.30469	1	1	69	113	22266	ENSCHIG00000024052
GO:0051168	nuclear export	biological_process	0.30522	1	1	69	110	22266	ENSCHIG00000025851
GO:0006665	sphingolipid metabolic process	biological_process	0.30524	1	1	69	111	22266	ENSCHIG00000012398
GO:0016810	hydrolase activity, acting on carbon-nitrogen (but not peptide) bonds	molecular_function	0.30566	1	1	69	110	22266	ENSCHIG00000012398
GO:0051347	positive regulation of transferase activity	biological_process	0.30586	1	2	69	338	22266	ENSCHIG00000024052,ENSCHIG00000021581
GO:0007605	sensory perception of sound	biological_process	0.30594	1	1	69	109	22266	ENSCHIG00000016241
GO:0004553	hydrolase activity, hydrolyzing O-glycosyl compounds	molecular_function	0.30684	1	1	69	110	22266	ENSCHIG00000012398
GO:0001764	neuron migration	biological_process	0.30717	1	1	69	109	22266	ENSCHIG00000012195
GO:0006261	DNA-dependent DNA replication	biological_process	0.30773	1	1	69	110	22266	ENSCHIG00000020342
GO:0002684	positive regulation of immune system process	biological_process	0.30784	1	3	69	593	22266	ENSCHIG00000012648,ENSCHIG00000022732,ENSCHIG00000010803
GO:0060401	cytosolic calcium ion transport	biological_process	0.30849	1	1	69	111	22266	ENSCHIG00000023400
GO:0006403	RNA localization	biological_process	0.30944	1	1	69	111	22266	ENSCHIG00000025851
GO:0005730	nucleolus	cellular_component	0.30988	1	5	69	1323	22266	ENSCHIG00000005409,ENSCHIG00000023400,ENSCHIG00000002784,ENSCHIG00000023615,ENSCHIG00000003652
GO:0051494	negative regulation of cytoskeleton organization	biological_process	0.31012	1	1	69	110	22266	ENSCHIG00000017627
GO:0072073	kidney epithelium development	biological_process	0.3114	1	1	69	112	22266	ENSCHIG00000020693
GO:0006941	striated muscle contraction	biological_process	0.31142	1	1	69	114	22266	ENSCHIG00000017627
GO:0140297	DNA-binding transcription factor binding	molecular_function	0.31194	1	2	69	339	22266	ENSCHIG00000021581,ENSCHIG00000016095
GO:0007399	nervous system development	biological_process	0.31195	1	6	69	1380	22266	ENSCHIG00000023615,ENSCHIG00000021581,ENSCHIG00000012195,ENSCHIG00000016095,ENSCHIG00000020693,ENSCHIG00000012398
GO:0051427	hormone receptor binding	molecular_function	0.31212	1	1	69	112	22266	ENSCHIG00000021581
GO:0030902	hindbrain development	biological_process	0.31377	1	1	69	113	22266	ENSCHIG00000021581
GO:0003018	vascular process in circulatory system	biological_process	0.31417	1	1	69	113	22266	ENSCHIG00000012195
GO:0002695	negative regulation of leukocyte activation	biological_process	0.31485	1	1	69	114	22266	ENSCHIG00000012648
GO:0098588	bounding membrane of organelle	cellular_component	0.31514	1	4	69	875	22266	ENSCHIG00000024443,ENSCHIG00000010779,ENSCHIG00000011379,ENSCHIG00000012398
GO:0007275	multicellular organism development	biological_process	0.31517	1	13	69	3376	22266	ENSCHIG00000021581,ENSCHIG00000012648,ENSCHIG00000016095,ENSCHIG00000012398,ENSCHIG00000010803,ENSCHIG00000007330,ENSCHIG00000023615,ENSCHIG00000009277,ENSCHIG00000011320,ENSCHIG00000017627,ENSCHIG00000012195,ENSCHIG00000020693,ENSCHIG00000023400
GO:0033002	muscle cell proliferation	biological_process	0.31526	1	1	69	114	22266	ENSCHIG00000012195
GO:0043412	macromolecule modification	biological_process	0.31593	1	12	69	3092	22266	ENSCHIG00000023400,ENSCHIG00000003416,ENSCHIG00000017921,ENSCHIG00000020693,ENSCHIG00000012195,ENSCHIG00000011320,ENSCHIG00000023615,ENSCHIG00000015283,ENSCHIG00000022528,ENSCHIG00000024052,ENSCHIG00000021581,ENSCHIG00000017785
GO:0031968	organelle outer membrane	cellular_component	0.31634	1	1	69	120	22266	ENSCHIG00000011379
GO:0035239	tube morphogenesis	biological_process	0.31742	1	3	69	594	22266	ENSCHIG00000010803,ENSCHIG00000020693,ENSCHIG00000021581
GO:0140110	transcription regulator activity	molecular_function	0.31814	1	5	69	1137	22266	ENSCHIG00000021581,ENSCHIG00000020342,ENSCHIG00000017287,ENSCHIG00000016095,ENSCHIG00000004618
GO:0009267	cellular response to starvation	biological_process	0.31891	1	1	69	115	22266	ENSCHIG00000002816
GO:0001659	temperature homeostasis	biological_process	0.31948	1	1	69	116	22266	ENSCHIG00000017609
GO:0004674	protein serine/threonine kinase activity	molecular_function	0.32017	1	2	69	340	22266	ENSCHIG00000012195,ENSCHIG00000023615
GO:0045216	cell-cell junction organization	biological_process	0.32112	1	1	69	115	22266	ENSCHIG00000016241
GO:0046890	regulation of lipid biosynthetic process	biological_process	0.32184	1	1	69	117	22266	ENSCHIG00000021581
GO:0016310	phosphorylation	biological_process	0.32233	1	7	69	1697	22266	ENSCHIG00000012195,ENSCHIG00000024052,ENSCHIG00000022528,ENSCHIG00000021581,ENSCHIG00000020693,ENSCHIG00000023615,ENSCHIG00000011320
GO:0043523	regulation of neuron apoptotic process	biological_process	0.32285	1	1	69	118	22266	ENSCHIG00000020693
GO:0050790	regulation of catalytic activity	biological_process	0.32392	1	6	69	1426	22266	ENSCHIG00000020693,ENSCHIG00000024052,ENSCHIG00000021581,ENSCHIG00000012195,ENSCHIG00000023400,ENSCHIG00000010803
GO:0019867	outer membrane	cellular_component	0.32582	1	1	69	124	22266	ENSCHIG00000011379
GO:0045766	positive regulation of angiogenesis	biological_process	0.32661	1	1	69	120	22266	ENSCHIG00000010803
GO:0003205	cardiac chamber development	biological_process	0.32874	1	1	69	119	22266	ENSCHIG00000021581
GO:0015078	proton transmembrane transporter activity	molecular_function	0.32882	1	1	69	132	22266	ENSCHIG00000016611
GO:1902600	proton transmembrane transport	biological_process	0.32892	1	1	69	133	22266	ENSCHIG00000016611
GO:0004497	monooxygenase activity	molecular_function	0.32893	1	1	69	118	22266	ENSCHIG00000017340
GO:0010594	regulation of endothelial cell migration	biological_process	0.32909	1	1	69	119	22266	ENSCHIG00000021581
GO:0030016	myofibril	cellular_component	0.32912	1	1	69	121	22266	ENSCHIG00000017627
GO:0030139	endocytic vesicle	cellular_component	0.32927	1	1	69	121	22266	ENSCHIG00000010779
GO:0050954	sensory perception of mechanical stimulus	biological_process	0.32937	1	1	69	119	22266	ENSCHIG00000016241
GO:0007568	aging	biological_process	0.32996	1	1	69	122	22266	ENSCHIG00000014749
GO:0007519	skeletal muscle tissue development	biological_process	0.32999	1	1	69	120	22266	ENSCHIG00000017627
GO:0030003	cellular cation homeostasis	biological_process	0.33031	1	2	69	362	22266	ENSCHIG00000016611,ENSCHIG00000023400
GO:0002429	immune response-activating cell surface receptor signaling pathway	biological_process	0.33139	1	1	69	122	22266	ENSCHIG00000022732
GO:0002757	immune response-activating signal transduction	biological_process	0.33139	1	1	69	122	22266	ENSCHIG00000022732
GO:0030334	regulation of cell migration	biological_process	0.33159	1	3	69	613	22266	ENSCHIG00000010803,ENSCHIG00000021581,ENSCHIG00000012195
GO:0048592	eye morphogenesis	biological_process	0.33201	1	1	69	121	22266	ENSCHIG00000021581
GO:0045665	negative regulation of neuron differentiation	biological_process	0.33206	1	1	69	121	22266	ENSCHIG00000020693
GO:0120032	regulation of plasma membrane bounded cell projection assembly	biological_process	0.3327	1	1	69	122	22266	ENSCHIG00000020342
GO:0030335	positive regulation of cell migration	biological_process	0.33302	1	2	69	358	22266	ENSCHIG00000010803,ENSCHIG00000021581
GO:0001650	fibrillar center	cellular_component	0.33368	1	1	69	122	22266	ENSCHIG00000023615
GO:0046873	metal ion transmembrane transporter activity	molecular_function	0.33581	1	2	69	356	22266	ENSCHIG00000020647,ENSCHIG00000016611
GO:0045619	regulation of lymphocyte differentiation	biological_process	0.33653	1	1	69	124	22266	ENSCHIG00000012648
GO:0001934	positive regulation of protein phosphorylation	biological_process	0.33723	1	3	69	624	22266	ENSCHIG00000021581,ENSCHIG00000024052,ENSCHIG00000020693
GO:0009628	response to abiotic stimulus	biological_process	0.33734	1	3	69	621	22266	ENSCHIG00000015283,ENSCHIG00000016611,ENSCHIG00000023400
GO:0007507	heart development	biological_process	0.33823	1	2	69	361	22266	ENSCHIG00000021581,ENSCHIG00000011320
GO:0042594	response to starvation	biological_process	0.33904	1	1	69	124	22266	ENSCHIG00000002816
GO:0042445	hormone metabolic process	biological_process	0.33908	1	1	69	124	22266	ENSCHIG00000020647
GO:0060538	skeletal muscle organ development	biological_process	0.33913	1	1	69	124	22266	ENSCHIG00000017627
GO:1902532	negative regulation of intracellular signal transduction	biological_process	0.33922	1	2	69	362	22266	ENSCHIG00000002816,ENSCHIG00000011320
GO:0007623	circadian rhythm	biological_process	0.33999	1	1	69	123	22266	ENSCHIG00000021581
GO:0043292	contractile fiber	cellular_component	0.34043	1	1	69	126	22266	ENSCHIG00000017627
GO:0051924	regulation of calcium ion transport	biological_process	0.34043	1	1	69	125	22266	ENSCHIG00000023400
GO:0012501	programmed cell death	biological_process	0.34088	1	5	69	1179	22266	ENSCHIG00000020693,ENSCHIG00000012398,ENSCHIG00000024052,ENSCHIG00000011320,ENSCHIG00000023400
GO:0090257	regulation of muscle system process	biological_process	0.34137	1	1	69	127	22266	ENSCHIG00000012195
GO:0060491	regulation of cell projection assembly	biological_process	0.34159	1	1	69	126	22266	ENSCHIG00000020342
GO:0097529	myeloid leukocyte migration	biological_process	0.34291	1	1	69	129	22266	ENSCHIG00000010803
GO:0016358	dendrite development	biological_process	0.34305	1	1	69	124	22266	ENSCHIG00000012195
GO:0006873	cellular ion homeostasis	biological_process	0.34358	1	2	69	373	22266	ENSCHIG00000016611,ENSCHIG00000023400
GO:1903034	regulation of response to wounding	biological_process	0.34375	1	1	69	126	22266	ENSCHIG00000012195
GO:0042180	cellular ketone metabolic process	biological_process	0.34411	1	1	69	127	22266	ENSCHIG00000021581
GO:0045664	regulation of neuron differentiation	biological_process	0.34435	1	2	69	366	22266	ENSCHIG00000021581,ENSCHIG00000020693
GO:0000075	cell cycle checkpoint	biological_process	0.3446	1	1	69	127	22266	ENSCHIG00000021581
GO:0048812	neuron projection morphogenesis	biological_process	0.34489	1	2	69	363	22266	ENSCHIG00000023615,ENSCHIG00000020693
GO:0016772	transferase activity, transferring phosphorus-containing groups	molecular_function	0.34585	1	4	69	888	22266	ENSCHIG00000020693,ENSCHIG00000012195,ENSCHIG00000022528,ENSCHIG00000023615
GO:0050807	regulation of synapse organization	biological_process	0.34632	1	1	69	126	22266	ENSCHIG00000020693
GO:0008194	UDP-glycosyltransferase activity	molecular_function	0.34745	1	1	69	127	22266	ENSCHIG00000017785
GO:0007596	blood coagulation	biological_process	0.34847	1	1	69	128	22266	ENSCHIG00000012195
GO:2000147	positive regulation of cell motility	biological_process	0.34853	1	2	69	371	22266	ENSCHIG00000010803,ENSCHIG00000021581
GO:0050803	regulation of synapse structure or activity	biological_process	0.3486	1	1	69	127	22266	ENSCHIG00000020693
GO:0005882	intermediate filament	cellular_component	0.34925	1	1	69	138	22266	ENSCHIG00000014749
GO:0007155	cell adhesion	biological_process	0.35051	1	4	69	895	22266	ENSCHIG00000025508,ENSCHIG00000012195,ENSCHIG00000012648,ENSCHIG00000020693
GO:0044093	positive regulation of molecular function	biological_process	0.35166	1	4	69	910	22266	ENSCHIG00000023400,ENSCHIG00000010803,ENSCHIG00000021581,ENSCHIG00000024052
GO:0072330	monocarboxylic acid biosynthetic process	biological_process	0.35186	1	1	69	132	22266	ENSCHIG00000021581
GO:1904018	positive regulation of vasculature development	biological_process	0.35221	1	1	69	132	22266	ENSCHIG00000010803
GO:0007599	hemostasis	biological_process	0.35283	1	1	69	130	22266	ENSCHIG00000012195
GO:0022610	biological adhesion	biological_process	0.35433	1	4	69	900	22266	ENSCHIG00000025508,ENSCHIG00000020693,ENSCHIG00000012195,ENSCHIG00000012648
GO:0001932	regulation of protein phosphorylation	biological_process	0.35495	1	4	69	916	22266	ENSCHIG00000021581,ENSCHIG00000024052,ENSCHIG00000020693,ENSCHIG00000011320
GO:0002009	morphogenesis of an epithelium	biological_process	0.35527	1	2	69	373	22266	ENSCHIG00000020693,ENSCHIG00000021581
GO:0050817	coagulation	biological_process	0.357	1	1	69	132	22266	ENSCHIG00000012195
GO:0051272	positive regulation of cellular component movement	biological_process	0.35819	1	2	69	379	22266	ENSCHIG00000010803,ENSCHIG00000021581
GO:0120039	plasma membrane bounded cell projection morphogenesis	biological_process	0.35972	1	2	69	375	22266	ENSCHIG00000023615,ENSCHIG00000020693
GO:0002768	immune response-regulating cell surface receptor signaling pathway	biological_process	0.36062	1	1	69	136	22266	ENSCHIG00000022732
GO:0007411	axon guidance	biological_process	0.36099	1	1	69	133	22266	ENSCHIG00000020693
GO:0006575	cellular modified amino acid metabolic process	biological_process	0.36181	1	1	69	138	22266	ENSCHIG00000020647
GO:0048858	cell projection morphogenesis	biological_process	0.36187	1	2	69	377	22266	ENSCHIG00000020693,ENSCHIG00000023615
GO:0040017	positive regulation of locomotion	biological_process	0.36282	1	2	69	383	22266	ENSCHIG00000021581,ENSCHIG00000010803
GO:0051020	GTPase binding	molecular_function	0.36302	1	2	69	376	22266	ENSCHIG00000021172,ENSCHIG00000020641
GO:0048738	cardiac muscle tissue development	biological_process	0.36323	1	1	69	136	22266	ENSCHIG00000021581
GO:2000145	regulation of cell motility	biological_process	0.36343	1	3	69	648	22266	ENSCHIG00000021581,ENSCHIG00000012195,ENSCHIG00000010803
GO:0051651	maintenance of location in cell	biological_process	0.36347	1	1	69	136	22266	ENSCHIG00000023400
GO:0042327	positive regulation of phosphorylation	biological_process	0.36348	1	3	69	653	22266	ENSCHIG00000024052,ENSCHIG00000021581,ENSCHIG00000020693
GO:1901888	regulation of cell junction assembly	biological_process	0.36411	1	1	69	135	22266	ENSCHIG00000020693
GO:0006935	chemotaxis	biological_process	0.36452	1	2	69	390	22266	ENSCHIG00000020693,ENSCHIG00000010803
GO:0097485	neuron projection guidance	biological_process	0.36544	1	1	69	135	22266	ENSCHIG00000020693
GO:0015931	nucleobase-containing compound transport	biological_process	0.3659	1	1	69	137	22266	ENSCHIG00000025851
GO:0002764	immune response-regulating signaling pathway	biological_process	0.36658	1	1	69	139	22266	ENSCHIG00000022732
GO:0071902	positive regulation of protein serine/threonine kinase activity	biological_process	0.36767	1	1	69	138	22266	ENSCHIG00000021581
GO:0042330	taxis	biological_process	0.3681	1	2	69	393	22266	ENSCHIG00000010803,ENSCHIG00000020693
GO:0043547	positive regulation of GTPase activity	biological_process	0.36935	1	1	69	136	22266	ENSCHIG00000010803
GO:0007204	positive regulation of cytosolic calcium ion concentration	biological_process	0.37006	1	1	69	140	22266	ENSCHIG00000023400
GO:0120035	regulation of plasma membrane bounded cell projection organization	biological_process	0.37047	1	2	69	387	22266	ENSCHIG00000020342,ENSCHIG00000020693
GO:0050792	regulation of viral process	biological_process	0.37119	1	1	69	140	22266	ENSCHIG00000021581
GO:0031669	cellular response to nutrient levels	biological_process	0.37121	1	1	69	139	22266	ENSCHIG00000002816
GO:0043085	positive regulation of catalytic activity	biological_process	0.37125	1	3	69	663	22266	ENSCHIG00000010803,ENSCHIG00000024052,ENSCHIG00000021581
GO:0006954	inflammatory response	biological_process	0.37165	1	2	69	396	22266	ENSCHIG00000012398,ENSCHIG00000010803
GO:0045926	negative regulation of growth	biological_process	0.37295	1	1	69	142	22266	ENSCHIG00000020693
GO:0048699	generation of neurons	biological_process	0.37372	1	4	69	928	22266	ENSCHIG00000023615,ENSCHIG00000020693,ENSCHIG00000012195,ENSCHIG00000021581
GO:0006814	sodium ion transport	biological_process	0.37387	1	1	69	140	22266	ENSCHIG00000016611
GO:0042981	regulation of apoptotic process	biological_process	0.3747	1	4	69	947	22266	ENSCHIG00000020693,ENSCHIG00000024052,ENSCHIG00000011320,ENSCHIG00000023400
GO:0030324	lung development	biological_process	0.37577	1	1	69	141	22266	ENSCHIG00000021581
GO:0120036	plasma membrane bounded cell projection organization	biological_process	0.37595	1	4	69	930	22266	ENSCHIG00000020693,ENSCHIG00000020342,ENSCHIG00000012195,ENSCHIG00000023615
GO:0030595	leukocyte chemotaxis	biological_process	0.37595	1	1	69	145	22266	ENSCHIG00000010803
GO:0048583	regulation of response to stimulus	biological_process	0.3762	1	10	69	2653	22266	ENSCHIG00000011320,ENSCHIG00000010803,ENSCHIG00000002816,ENSCHIG00000008777,ENSCHIG00000024052,ENSCHIG00000012648,ENSCHIG00000023400,ENSCHIG00000020693,ENSCHIG00000012195,ENSCHIG00000022732
GO:0048839	inner ear development	biological_process	0.37653	1	1	69	141	22266	ENSCHIG00000021581
GO:0032990	cell part morphogenesis	biological_process	0.37719	1	2	69	390	22266	ENSCHIG00000020693,ENSCHIG00000023615
GO:0031344	regulation of cell projection organization	biological_process	0.37752	1	2	69	393	22266	ENSCHIG00000020342,ENSCHIG00000020693
GO:0021953	central nervous system neuron differentiation	biological_process	0.37754	1	1	69	142	22266	ENSCHIG00000021581
GO:0045732	positive regulation of protein catabolic process	biological_process	0.37784	1	1	69	143	22266	ENSCHIG00000017921
GO:0016788	hydrolase activity, acting on ester bonds	molecular_function	0.37846	1	3	69	676	22266	Novel00647,ENSCHIG00000003416,ENSCHIG00000011320
GO:0043122	regulation of I-kappaB kinase/NF-kappaB signaling	biological_process	0.37846	1	1	69	142	22266	ENSCHIG00000023400
GO:0043270	positive regulation of ion transport	biological_process	0.38062	1	1	69	147	22266	ENSCHIG00000023400
GO:0036464	cytoplasmic ribonucleoprotein granule	cellular_component	0.3807	1	1	69	144	22266	ENSCHIG00000012770
GO:0048666	neuron development	biological_process	0.38142	1	3	69	664	22266	ENSCHIG00000023615,ENSCHIG00000020693,ENSCHIG00000012195
GO:0002685	regulation of leukocyte migration	biological_process	0.38157	1	1	69	148	22266	ENSCHIG00000010803
GO:0031503	protein-containing complex localization	biological_process	0.38158	1	1	69	145	22266	ENSCHIG00000025851
GO:0030323	respiratory tube development	biological_process	0.38189	1	1	69	144	22266	ENSCHIG00000021581
GO:0051094	positive regulation of developmental process	biological_process	0.38214	1	4	69	945	22266	ENSCHIG00000023400,ENSCHIG00000010803,ENSCHIG00000021581,ENSCHIG00000017627
GO:0022603	regulation of anatomical structure morphogenesis	biological_process	0.38223	1	3	69	669	22266	ENSCHIG00000010803,ENSCHIG00000020693,ENSCHIG00000021581
GO:0007626	locomotory behavior	biological_process	0.38374	1	1	69	144	22266	ENSCHIG00000023615
GO:0005938	cell cortex	cellular_component	0.38513	1	1	69	144	22266	ENSCHIG00000009277
GO:0031399	regulation of protein modification process	biological_process	0.3853	1	5	69	1238	22266	ENSCHIG00000020693,ENSCHIG00000021581,ENSCHIG00000024052,ENSCHIG00000023400,ENSCHIG00000011320
GO:0044242	cellular lipid catabolic process	biological_process	0.38537	1	1	69	145	22266	ENSCHIG00000012398
GO:0005125	cytokine activity	molecular_function	0.38674	1	1	69	166	22266	ENSCHIG00000010803
GO:0045859	regulation of protein kinase activity	biological_process	0.38718	1	2	69	406	22266	ENSCHIG00000021581,ENSCHIG00000024052
GO:0043903	regulation of symbiotic process	biological_process	0.38765	1	1	69	148	22266	ENSCHIG00000021581
GO:0051402	neuron apoptotic process	biological_process	0.38779	1	1	69	148	22266	ENSCHIG00000020693
GO:0048523	negative regulation of cellular process	biological_process	0.38794	1	12	69	3266	22266	ENSCHIG00000023400,ENSCHIG00000020693,ENSCHIG00000017627,ENSCHIG00000017287,ENSCHIG00000012195,ENSCHIG00000011320,ENSCHIG00000002816,ENSCHIG00000008777,ENSCHIG00000004618,ENSCHIG00000016095,ENSCHIG00000021581,ENSCHIG00000012648
GO:0033043	regulation of organelle organization	biological_process	0.38819	1	4	69	956	22266	ENSCHIG00000010803,ENSCHIG00000017627,ENSCHIG00000021581,ENSCHIG00000020342
GO:0031400	negative regulation of protein modification process	biological_process	0.38857	1	2	69	407	22266	ENSCHIG00000011320,ENSCHIG00000023400
GO:0006643	membrane lipid metabolic process	biological_process	0.38878	1	1	69	151	22266	ENSCHIG00000012398
GO:0030030	cell projection organization	biological_process	0.39108	1	4	69	951	22266	ENSCHIG00000023615,ENSCHIG00000020693,ENSCHIG00000012195,ENSCHIG00000020342
GO:0040012	regulation of locomotion	biological_process	0.39248	1	3	69	680	22266	ENSCHIG00000010803,ENSCHIG00000012195,ENSCHIG00000021581
GO:0061138	morphogenesis of a branching epithelium	biological_process	0.39368	1	1	69	150	22266	ENSCHIG00000021581
GO:0009653	anatomical structure morphogenesis	biological_process	0.39412	1	7	69	1806	22266	ENSCHIG00000023400,ENSCHIG00000023615,ENSCHIG00000007330,ENSCHIG00000010803,ENSCHIG00000020693,ENSCHIG00000017627,ENSCHIG00000021581
GO:0001664	G protein-coupled receptor binding	molecular_function	0.39449	1	1	69	160	22266	ENSCHIG00000010803
GO:0043565	sequence-specific DNA binding	molecular_function	0.39459	1	4	69	963	22266	ENSCHIG00000016095,ENSCHIG00000021581,ENSCHIG00000017287,ENSCHIG00000004618
GO:0010038	response to metal ion	biological_process	0.39484	1	1	69	151	22266	ENSCHIG00000023400
GO:0008134	transcription factor binding	molecular_function	0.39609	1	2	69	409	22266	ENSCHIG00000016095,ENSCHIG00000021581
GO:0007611	learning or memory	biological_process	0.39684	1	1	69	151	22266	ENSCHIG00000023615
GO:0007423	sensory organ development	biological_process	0.39714	1	2	69	412	22266	ENSCHIG00000007330,ENSCHIG00000021581
GO:0008219	cell death	biological_process	0.39813	1	5	69	1266	22266	ENSCHIG00000011320,ENSCHIG00000023400,ENSCHIG00000012398,ENSCHIG00000020693,ENSCHIG00000024052
GO:0080134	regulation of response to stress	biological_process	0.39825	1	4	69	967	22266	ENSCHIG00000010803,ENSCHIG00000022732,ENSCHIG00000012195,ENSCHIG00000012648
GO:0048863	stem cell differentiation	biological_process	0.40003	1	1	69	153	22266	ENSCHIG00000016611
GO:0034330	cell junction organization	biological_process	0.40066	1	2	69	410	22266	ENSCHIG00000020693,ENSCHIG00000016241
GO:0010629	negative regulation of gene expression	biological_process	0.4007	1	6	69	1627	22266	ENSCHIG00000004618,ENSCHIG00000023400,ENSCHIG00000017287,ENSCHIG00000021581,ENSCHIG00000012648,ENSCHIG00000016095
GO:0008283	cell population proliferation	biological_process	0.40118	1	5	69	1262	22266	ENSCHIG00000012195,ENSCHIG00000021581,ENSCHIG00000012398,ENSCHIG00000007330,ENSCHIG00000010803
GO:0010562	positive regulation of phosphorus metabolic process	biological_process	0.40119	1	3	69	695	22266	ENSCHIG00000024052,ENSCHIG00000021581,ENSCHIG00000020693
GO:0045937	positive regulation of phosphate metabolic process	biological_process	0.40119	1	3	69	695	22266	ENSCHIG00000020693,ENSCHIG00000021581,ENSCHIG00000024052
GO:0048514	blood vessel morphogenesis	biological_process	0.4031	1	2	69	416	22266	ENSCHIG00000021581,ENSCHIG00000010803
GO:0035770	ribonucleoprotein granule	cellular_component	0.40338	1	1	69	155	22266	ENSCHIG00000012770
GO:0010769	regulation of cell morphogenesis involved in differentiation	biological_process	0.4038	1	1	69	154	22266	ENSCHIG00000020693
GO:0020037	heme binding	molecular_function	0.40398	1	1	69	160	22266	ENSCHIG00000017340
GO:0043542	endothelial cell migration	biological_process	0.40444	1	1	69	155	22266	ENSCHIG00000021581
GO:0008610	lipid biosynthetic process	biological_process	0.40447	1	2	69	422	22266	ENSCHIG00000012398,ENSCHIG00000021581
GO:0016798	hydrolase activity, acting on glycosyl bonds	molecular_function	0.40515	1	1	69	156	22266	ENSCHIG00000012398
GO:0050768	negative regulation of neurogenesis	biological_process	0.40552	1	1	69	156	22266	ENSCHIG00000020693
GO:0045111	intermediate filament cytoskeleton	cellular_component	0.40624	1	1	69	165	22266	ENSCHIG00000014749
GO:0009897	external side of plasma membrane	cellular_component	0.40717	1	1	69	157	22266	ENSCHIG00000012648
GO:0051480	regulation of cytosolic calcium ion concentration	biological_process	0.40732	1	1	69	158	22266	ENSCHIG00000023400
GO:0008514	organic anion transmembrane transporter activity	molecular_function	0.40804	1	1	69	154	22266	ENSCHIG00000016611
GO:0055080	cation homeostasis	biological_process	0.40826	1	2	69	426	22266	ENSCHIG00000016611,ENSCHIG00000023400
GO:0010632	regulation of epithelial cell migration	biological_process	0.40945	1	1	69	157	22266	ENSCHIG00000021581
GO:0021537	telencephalon development	biological_process	0.40997	1	1	69	157	22266	ENSCHIG00000021581
GO:0044283	small molecule biosynthetic process	biological_process	0.41065	1	2	69	432	22266	ENSCHIG00000012398,ENSCHIG00000021581
GO:0031668	cellular response to extracellular stimulus	biological_process	0.41106	1	1	69	159	22266	ENSCHIG00000002816
GO:0071944	cell periphery	cellular_component	0.41144	1	12	69	3322	22266	ENSCHIG00000025508,ENSCHIG00000009277,ENSCHIG00000024443,ENSCHIG00000016611,ENSCHIG00000012648,ENSCHIG00000024052,ENSCHIG00000023400,ENSCHIG00000020647,ENSCHIG00000016241,ENSCHIG00000020693,ENSCHIG00000014749,ENSCHIG00000012195
GO:0060541	respiratory system development	biological_process	0.41223	1	1	69	159	22266	ENSCHIG00000021581
GO:0051270	regulation of cellular component movement	biological_process	0.41241	1	3	69	702	22266	ENSCHIG00000012195,ENSCHIG00000021581,ENSCHIG00000010803
GO:0004175	endopeptidase activity	molecular_function	0.41455	1	2	69	429	22266	ENSCHIG00000011415,ENSCHIG00000023400
GO:0042325	regulation of phosphorylation	biological_process	0.4155	1	4	69	997	22266	ENSCHIG00000011320,ENSCHIG00000024052,ENSCHIG00000021581,ENSCHIG00000020693
GO:0046906	tetrapyrrole binding	molecular_function	0.41588	1	1	69	166	22266	ENSCHIG00000017340
GO:0070161	anchoring junction	cellular_component	0.41841	1	2	69	428	22266	ENSCHIG00000025508,ENSCHIG00000016241
GO:0048518	positive regulation of biological process	biological_process	0.42271	1	15	69	4241	22266	ENSCHIG00000012648,ENSCHIG00000024052,ENSCHIG00000021581,ENSCHIG00000012398,ENSCHIG00000017609,ENSCHIG00000007330,ENSCHIG00000010803,ENSCHIG00000011320,ENSCHIG00000022732,ENSCHIG00000020342,ENSCHIG00000017287,ENSCHIG00000017627,ENSCHIG00000020693,ENSCHIG00000017921,ENSCHIG00000023400
GO:0008234	cysteine-type peptidase activity	molecular_function	0.42326	1	1	69	165	22266	ENSCHIG00000023400
GO:1901214	regulation of neuron death	biological_process	0.42365	1	1	69	166	22266	ENSCHIG00000020693
GO:0043583	ear development	biological_process	0.42459	1	1	69	165	22266	ENSCHIG00000021581
GO:0016758	transferase activity, transferring hexosyl groups	molecular_function	0.42565	1	1	69	165	22266	ENSCHIG00000017785
GO:0007249	I-kappaB kinase/NF-kappaB signaling	biological_process	0.42611	1	1	69	166	22266	ENSCHIG00000023400
GO:0030141	secretory granule	cellular_component	0.42667	1	1	69	170	22266	ENSCHIG00000024443
GO:0008270	zinc ion binding	molecular_function	0.42764	1	3	69	719	22266	ENSCHIG00000012398,ENSCHIG00000024368,ENSCHIG00000017287
GO:0065009	regulation of molecular function	biological_process	0.42977	1	7	69	1895	22266	ENSCHIG00000016095,ENSCHIG00000020693,ENSCHIG00000021581,ENSCHIG00000024052,ENSCHIG00000012195,ENSCHIG00000023400,ENSCHIG00000010803
GO:0055082	cellular chemical homeostasis	biological_process	0.42983	1	2	69	446	22266	ENSCHIG00000023400,ENSCHIG00000016611
GO:0000775	chromosome, centromeric region	cellular_component	0.43019	1	1	69	169	22266	Novel00078
GO:0032984	protein-containing complex disassembly	biological_process	0.43067	1	1	69	171	22266	ENSCHIG00000017627
GO:0022008	neurogenesis	biological_process	0.43096	1	4	69	1003	22266	ENSCHIG00000023615,ENSCHIG00000012195,ENSCHIG00000021581,ENSCHIG00000020693
GO:0051172	negative regulation of nitrogen compound metabolic process	biological_process	0.43283	1	6	69	1601	22266	ENSCHIG00000011320,ENSCHIG00000023400,ENSCHIG00000004618,ENSCHIG00000016095,ENSCHIG00000017287,ENSCHIG00000021581
GO:0051961	negative regulation of nervous system development	biological_process	0.43283	1	1	69	170	22266	ENSCHIG00000020693
GO:0016705	oxidoreductase activity, acting on paired donors, with incorporation or reduction of molecular oxygen	molecular_function	0.43303	1	1	69	168	22266	ENSCHIG00000017340
GO:0046777	protein autophosphorylation	biological_process	0.4341	1	1	69	166	22266	ENSCHIG00000020693
GO:0004518	nuclease activity	molecular_function	0.43424	1	1	69	176	22266	Novel00647
GO:0043408	regulation of MAPK cascade	biological_process	0.43525	1	2	69	446	22266	ENSCHIG00000011320,ENSCHIG00000020693
GO:0050730	regulation of peptidyl-tyrosine phosphorylation	biological_process	0.43652	1	1	69	176	22266	ENSCHIG00000020693
GO:0000904	cell morphogenesis involved in differentiation	biological_process	0.43752	1	2	69	442	22266	ENSCHIG00000020693,ENSCHIG00000021581
GO:0006486	protein glycosylation	biological_process	0.43883	1	1	69	175	22266	ENSCHIG00000017785
GO:0043413	macromolecule glycosylation	biological_process	0.43883	1	1	69	175	22266	ENSCHIG00000017785
GO:0008285	negative regulation of cell population proliferation	biological_process	0.43885	1	2	69	450	22266	ENSCHIG00000012195,ENSCHIG00000021581
GO:0044267	cellular protein metabolic process	biological_process	0.43903	1	14	69	4071	22266	ENSCHIG00000022528,ENSCHIG00000024052,ENSCHIG00000021581,ENSCHIG00000017785,ENSCHIG00000010591,ENSCHIG00000015283,ENSCHIG00000023615,ENSCHIG00000011320,ENSCHIG00000011028,ENSCHIG00000012195,ENSCHIG00000020693,ENSCHIG00000017921,ENSCHIG00000003416,ENSCHIG00000023400
GO:0072359	circulatory system development	biological_process	0.43903	1	3	69	731	22266	ENSCHIG00000011320,ENSCHIG00000010803,ENSCHIG00000021581
GO:0043549	regulation of kinase activity	biological_process	0.43926	1	2	69	451	22266	ENSCHIG00000024052,ENSCHIG00000021581
GO:0034599	cellular response to oxidative stress	biological_process	0.44159	1	1	69	175	22266	ENSCHIG00000016611
GO:0003007	heart morphogenesis	biological_process	0.44206	1	1	69	174	22266	ENSCHIG00000021581
GO:0045165	cell fate commitment	biological_process	0.4437	1	1	69	177	22266	ENSCHIG00000021581
GO:0098805	whole membrane	cellular_component	0.44394	1	3	69	751	22266	ENSCHIG00000024443,ENSCHIG00000010779,ENSCHIG00000011379
GO:0003713	transcription coactivator activity	molecular_function	0.44396	1	1	69	177	22266	ENSCHIG00000020342
GO:0048729	tissue morphogenesis	biological_process	0.44441	1	2	69	450	22266	ENSCHIG00000020693,ENSCHIG00000021581
GO:0048598	embryonic morphogenesis	biological_process	0.44543	1	2	69	452	22266	ENSCHIG00000007330,ENSCHIG00000021581
GO:0004252	serine-type endopeptidase activity	molecular_function	0.44646	1	1	69	182	22266	ENSCHIG00000011415
GO:0048731	system development	biological_process	0.44743	1	11	69	3102	22266	ENSCHIG00000011320,ENSCHIG00000023615,ENSCHIG00000007330,ENSCHIG00000010803,ENSCHIG00000012398,ENSCHIG00000016095,ENSCHIG00000012648,ENSCHIG00000021581,ENSCHIG00000020693,ENSCHIG00000012195,ENSCHIG00000017627
GO:1904062	regulation of cation transmembrane transport	biological_process	0.44757	1	1	69	182	22266	ENSCHIG00000023400
GO:1903320	regulation of protein modification by small protein conjugation or removal	biological_process	0.44793	1	1	69	179	22266	ENSCHIG00000023400
GO:0001818	negative regulation of cytokine production	biological_process	0.4481	1	1	69	179	22266	ENSCHIG00000012648
GO:0030336	negative regulation of cell migration	biological_process	0.44907	1	1	69	181	22266	ENSCHIG00000012195
GO:0032270	positive regulation of cellular protein metabolic process	biological_process	0.44918	1	4	69	1041	22266	ENSCHIG00000020693,ENSCHIG00000024052,ENSCHIG00000021581,ENSCHIG00000023400
GO:0008202	steroid metabolic process	biological_process	0.45054	1	1	69	179	22266	ENSCHIG00000021581
GO:0002253	activation of immune response	biological_process	0.45201	1	1	69	182	22266	ENSCHIG00000022732
GO:0050890	cognition	biological_process	0.45239	1	1	69	180	22266	ENSCHIG00000023615
GO:0005759	mitochondrial matrix	cellular_component	0.45421	1	1	69	191	22266	Novel01535
GO:0046649	lymphocyte activation	biological_process	0.456	1	2	69	469	22266	ENSCHIG00000022732,ENSCHIG00000012648
GO:0035295	tube development	biological_process	0.45625	1	3	69	749	22266	ENSCHIG00000020693,ENSCHIG00000021581,ENSCHIG00000010803
GO:0050776	regulation of immune response	biological_process	0.45704	1	2	69	469	22266	ENSCHIG00000012648,ENSCHIG00000022732
GO:0051091	positive regulation of DNA-binding transcription factor activity	biological_process	0.45766	1	1	69	183	22266	ENSCHIG00000023400
GO:0010721	negative regulation of cell development	biological_process	0.45798	1	1	69	184	22266	ENSCHIG00000020693
GO:0045596	negative regulation of cell differentiation	biological_process	0.4587	1	2	69	467	22266	ENSCHIG00000012648,ENSCHIG00000020693
GO:0032504	multicellular organism reproduction	biological_process	0.46121	1	2	69	472	22266	ENSCHIG00000017287,ENSCHIG00000024443
GO:0070085	glycosylation	biological_process	0.46162	1	1	69	187	22266	ENSCHIG00000017785
GO:0007281	germ cell development	biological_process	0.46356	1	1	69	188	22266	ENSCHIG00000017287
GO:2000146	negative regulation of cell motility	biological_process	0.4649	1	1	69	190	22266	ENSCHIG00000012195
GO:0002376	immune system process	biological_process	0.46692	1	6	69	1684	22266	ENSCHIG00000010779,ENSCHIG00000019114,ENSCHIG00000010803,ENSCHIG00000024052,ENSCHIG00000022732,ENSCHIG00000012648
GO:0006820	anion transport	biological_process	0.46742	1	2	69	471	22266	ENSCHIG00000020647,ENSCHIG00000016611
GO:0030217	T cell differentiation	biological_process	0.46889	1	1	69	191	22266	ENSCHIG00000012648
GO:0050767	regulation of neurogenesis	biological_process	0.46924	1	2	69	473	22266	ENSCHIG00000020693,ENSCHIG00000021581
GO:0005085	guanyl-nucleotide exchange factor activity	molecular_function	0.46928	1	1	69	185	22266	ENSCHIG00000021172
GO:0090092	regulation of transmembrane receptor protein serine/threonine kinase signaling pathway	biological_process	0.47071	1	1	69	189	22266	ENSCHIG00000008777
GO:0045666	positive regulation of neuron differentiation	biological_process	0.47078	1	1	69	189	22266	ENSCHIG00000021581
GO:0005506	iron ion binding	molecular_function	0.47282	1	1	69	195	22266	ENSCHIG00000017340
GO:0098978	glutamatergic synapse	cellular_component	0.47282	1	1	69	190	22266	ENSCHIG00000020693
GO:0001568	blood vessel development	biological_process	0.47414	1	2	69	479	22266	ENSCHIG00000010803,ENSCHIG00000021581
GO:0008236	serine-type peptidase activity	molecular_function	0.47426	1	1	69	197	22266	ENSCHIG00000011415
GO:0071496	cellular response to external stimulus	biological_process	0.47549	1	1	69	194	22266	ENSCHIG00000002816
GO:0040013	negative regulation of locomotion	biological_process	0.47727	1	1	69	197	22266	ENSCHIG00000012195
GO:0019220	regulation of phosphate metabolic process	biological_process	0.47808	1	4	69	1083	22266	ENSCHIG00000021581,ENSCHIG00000024052,ENSCHIG00000020693,ENSCHIG00000011320
GO:0051174	regulation of phosphorus metabolic process	biological_process	0.47808	1	4	69	1083	22266	ENSCHIG00000011320,ENSCHIG00000024052,ENSCHIG00000021581,ENSCHIG00000020693
GO:0070588	calcium ion transmembrane transport	biological_process	0.48006	1	1	69	195	22266	ENSCHIG00000023400
GO:0070997	neuron death	biological_process	0.48056	1	1	69	197	22266	ENSCHIG00000020693
GO:0050801	ion homeostasis	biological_process	0.48123	1	2	69	492	22266	ENSCHIG00000016611,ENSCHIG00000023400
GO:0017171	serine hydrolase activity	molecular_function	0.48147	1	1	69	201	22266	ENSCHIG00000011415
GO:0006260	DNA replication	biological_process	0.4824	1	1	69	197	22266	ENSCHIG00000020342
GO:0051271	negative regulation of cellular component movement	biological_process	0.48244	1	1	69	200	22266	ENSCHIG00000012195
GO:0031267	small GTPase binding	molecular_function	0.48246	1	1	69	195	22266	ENSCHIG00000020641
GO:0016825	hydrolase activity, acting on acid phosphorus-nitrogen bonds	molecular_function	0.48329	1	1	69	202	22266	ENSCHIG00000011415
GO:0051129	negative regulation of cellular component organization	biological_process	0.48369	1	2	69	487	22266	ENSCHIG00000020693,ENSCHIG00000017627
GO:0031667	response to nutrient levels	biological_process	0.48511	1	1	69	199	22266	ENSCHIG00000002816
GO:0031647	regulation of protein stability	biological_process	0.48577	1	1	69	203	22266	ENSCHIG00000023400
GO:0060326	cell chemotaxis	biological_process	0.48665	1	1	69	206	22266	ENSCHIG00000010803
GO:1902105	regulation of leukocyte differentiation	biological_process	0.48732	1	1	69	202	22266	ENSCHIG00000012648
GO:0019953	sexual reproduction	biological_process	0.4874	1	2	69	497	22266	ENSCHIG00000017287,ENSCHIG00000024443
GO:0043207	response to external biotic stimulus	biological_process	0.48782	1	3	69	816	22266	ENSCHIG00000019114,ENSCHIG00000012648,ENSCHIG00000022732
GO:0051707	response to other organism	biological_process	0.48782	1	3	69	816	22266	ENSCHIG00000019114,ENSCHIG00000022732,ENSCHIG00000012648
GO:0010959	regulation of metal ion transport	biological_process	0.48935	1	1	69	204	22266	ENSCHIG00000023400
GO:0010506	regulation of autophagy	biological_process	0.4901	1	1	69	202	22266	ENSCHIG00000006212
GO:0009416	response to light stimulus	biological_process	0.49068	1	1	69	202	22266	ENSCHIG00000015283
GO:0005789	endoplasmic reticulum membrane	cellular_component	0.49155	1	2	69	508	22266	ENSCHIG00000012398,ENSCHIG00000010779
GO:0006066	alcohol metabolic process	biological_process	0.49367	1	1	69	207	22266	ENSCHIG00000012398
GO:0051241	negative regulation of multicellular organismal process	biological_process	0.49406	1	3	69	797	22266	ENSCHIG00000020693,ENSCHIG00000012195,ENSCHIG00000012648
GO:0099080	supramolecular complex	cellular_component	0.49508	1	3	69	807	22266	ENSCHIG00000012770,ENSCHIG00000017627,ENSCHIG00000014749
GO:0046394	carboxylic acid biosynthetic process	biological_process	0.49612	1	1	69	209	22266	ENSCHIG00000021581
GO:0062012	regulation of small molecule metabolic process	biological_process	0.49659	1	1	69	207	22266	ENSCHIG00000021581
GO:0000165	MAPK cascade	biological_process	0.49659	1	2	69	502	22266	ENSCHIG00000020693,ENSCHIG00000011320
GO:0023014	signal transduction by protein phosphorylation	biological_process	0.49659	1	2	69	502	22266	ENSCHIG00000020693,ENSCHIG00000011320
GO:0018209	peptidyl-serine modification	biological_process	0.49725	1	1	69	204	22266	ENSCHIG00000017785
GO:0016053	organic acid biosynthetic process	biological_process	0.49789	1	1	69	210	22266	ENSCHIG00000021581
GO:0031401	positive regulation of protein modification process	biological_process	0.49893	1	3	69	806	22266	ENSCHIG00000020693,ENSCHIG00000024052,ENSCHIG00000021581
GO:0030054	cell junction	cellular_component	0.49912	1	4	69	1096	22266	ENSCHIG00000023615,ENSCHIG00000016241,ENSCHIG00000025508,ENSCHIG00000020693
GO:0019725	cellular homeostasis	biological_process	0.49928	1	2	69	509	22266	ENSCHIG00000016611,ENSCHIG00000023400
GO:0031324	negative regulation of cellular metabolic process	biological_process	0.49941	1	6	69	1713	22266	ENSCHIG00000016095,ENSCHIG00000021581,ENSCHIG00000017287,ENSCHIG00000023400,ENSCHIG00000011320,ENSCHIG00000004618
GO:0007049	cell cycle	biological_process	0.50081	1	4	69	1111	22266	ENSCHIG00000023400,ENSCHIG00000020342,Novel00078,ENSCHIG00000021581
GO:0002252	immune effector process	biological_process	0.50149	1	2	69	517	22266	ENSCHIG00000012648,ENSCHIG00000022732
GO:0005886	plasma membrane	cellular_component	0.502	1	11	69	3231	22266	ENSCHIG00000014749,ENSCHIG00000020693,ENSCHIG00000012195,ENSCHIG00000020647,ENSCHIG00000023400,ENSCHIG00000016241,ENSCHIG00000016611,ENSCHIG00000024052,ENSCHIG00000012648,ENSCHIG00000025508,ENSCHIG00000024443
GO:0045765	regulation of angiogenesis	biological_process	0.50298	1	1	69	210	22266	ENSCHIG00000010803
GO:0001944	vasculature development	biological_process	0.50301	1	2	69	506	22266	ENSCHIG00000010803,ENSCHIG00000021581
GO:0072358	cardiovascular system development	biological_process	0.50301	1	2	69	506	22266	ENSCHIG00000021581,ENSCHIG00000010803
GO:1903037	regulation of leukocyte cell-cell adhesion	biological_process	0.50316	1	1	69	213	22266	ENSCHIG00000012648
GO:0051235	maintenance of location	biological_process	0.50445	1	1	69	211	22266	ENSCHIG00000023400
GO:0048522	positive regulation of cellular process	biological_process	0.50474	1	13	69	3841	22266	ENSCHIG00000012648,ENSCHIG00000024052,ENSCHIG00000021581,ENSCHIG00000012398,ENSCHIG00000007330,ENSCHIG00000010803,ENSCHIG00000011320,ENSCHIG00000022732,ENSCHIG00000017627,ENSCHIG00000020342,ENSCHIG00000017287,ENSCHIG00000020693,ENSCHIG00000023400
GO:0016021	integral component of membrane	cellular_component	0.50603	1	16	69	4876	22266	ENSCHIG00000015283,ENSCHIG00000012398,ENSCHIG00000016611,ENSCHIG00000012648,ENSCHIG00000011379,ENSCHIG00000010779,ENSCHIG00000020693,ENSCHIG00000010031,ENSCHIG00000020647,ENSCHIG00000017621,ENSCHIG00000014556,ENSCHIG00000025508,ENSCHIG00000008777,ENSCHIG00000024757,ENSCHIG00000006212,Novel00948
GO:0042175	nuclear outer membrane-endoplasmic reticulum membrane network	cellular_component	0.50673	1	2	69	522	22266	ENSCHIG00000012398,ENSCHIG00000010779
GO:0010631	epithelial cell migration	biological_process	0.50724	1	1	69	211	22266	ENSCHIG00000021581
GO:0090596	sensory organ morphogenesis	biological_process	0.50779	1	1	69	212	22266	ENSCHIG00000021581
GO:0051130	positive regulation of cellular component organization	biological_process	0.50786	1	3	69	812	22266	ENSCHIG00000010803,ENSCHIG00000021581,ENSCHIG00000017627
GO:0009790	embryo development	biological_process	0.50927	1	3	69	812	22266	ENSCHIG00000007330,ENSCHIG00000009277,ENSCHIG00000021581
GO:0090132	epithelium migration	biological_process	0.51042	1	1	69	213	22266	ENSCHIG00000021581
GO:0022890	inorganic cation transmembrane transporter activity	molecular_function	0.51052	1	2	69	521	22266	ENSCHIG00000020647,ENSCHIG00000016611
GO:0050863	regulation of T cell activation	biological_process	0.51149	1	1	69	218	22266	ENSCHIG00000012648
GO:0034220	ion transmembrane transport	biological_process	0.51195	1	3	69	828	22266	ENSCHIG00000016611,ENSCHIG00000020647,ENSCHIG00000023400
GO:0090130	tissue migration	biological_process	0.51362	1	1	69	215	22266	ENSCHIG00000021581
GO:0048585	negative regulation of response to stimulus	biological_process	0.51418	1	4	69	1122	22266	ENSCHIG00000012195,ENSCHIG00000011320,ENSCHIG00000008777,ENSCHIG00000002816
GO:0050867	positive regulation of cell activation	biological_process	0.51429	1	1	69	221	22266	ENSCHIG00000023400
GO:0009607	response to biotic stimulus	biological_process	0.51479	1	3	69	848	22266	ENSCHIG00000019114,ENSCHIG00000022732,ENSCHIG00000012648
GO:1990837	sequence-specific double-stranded DNA binding	molecular_function	0.51566	1	3	69	823	22266	ENSCHIG00000004618,ENSCHIG00000021581,ENSCHIG00000016095
GO:0006915	apoptotic process	biological_process	0.51633	1	4	69	1142	22266	ENSCHIG00000024052,ENSCHIG00000020693,ENSCHIG00000011320,ENSCHIG00000023400
GO:0006796	phosphate-containing compound metabolic process	biological_process	0.51875	1	8	69	2376	22266	ENSCHIG00000012195,ENSCHIG00000020693,ENSCHIG00000003416,ENSCHIG00000022528,ENSCHIG00000021581,ENSCHIG00000024052,ENSCHIG00000023615,ENSCHIG00000011320
GO:0051338	regulation of transferase activity	biological_process	0.52023	1	2	69	528	22266	ENSCHIG00000024052,ENSCHIG00000021581
GO:0043232	intracellular non-membrane-bounded organelle	cellular_component	0.52099	1	14	69	4588	22266	ENSCHIG00000014749,ENSCHIG00000017627,ENSCHIG00000023400,ENSCHIG00000019114,ENSCHIG00000012770,Novel01535,ENSCHIG00000010591,Novel00078,ENSCHIG00000005409,ENSCHIG00000002693,ENSCHIG00000011028,ENSCHIG00000003652,ENSCHIG00000023615,ENSCHIG00000002784
GO:0009991	response to extracellular stimulus	biological_process	0.52116	1	1	69	221	22266	ENSCHIG00000002816
GO:0043228	non-membrane-bounded organelle	cellular_component	0.52141	1	14	69	4589	22266	ENSCHIG00000017627,ENSCHIG00000014749,ENSCHIG00000019114,ENSCHIG00000012770,Novel01535,ENSCHIG00000023400,Novel00078,ENSCHIG00000010591,ENSCHIG00000003652,ENSCHIG00000023615,ENSCHIG00000002784,ENSCHIG00000005409,ENSCHIG00000011028,ENSCHIG00000002693
GO:0006887	exocytosis	biological_process	0.52148	1	1	69	223	22266	ENSCHIG00000009277
GO:0016042	lipid catabolic process	biological_process	0.52248	1	1	69	223	22266	ENSCHIG00000012398
GO:0009101	glycoprotein biosynthetic process	biological_process	0.52258	1	1	69	223	22266	ENSCHIG00000017785
GO:0060090	molecular adaptor activity	molecular_function	0.52488	1	1	69	229	22266	ENSCHIG00000023400
GO:0019932	second-messenger-mediated signaling	biological_process	0.5259	1	1	69	227	22266	ENSCHIG00000012195
GO:0050878	regulation of body fluid levels	biological_process	0.52782	1	1	69	224	22266	ENSCHIG00000012195
GO:0006793	phosphorus metabolic process	biological_process	0.52807	1	8	69	2394	22266	ENSCHIG00000024052,ENSCHIG00000022528,ENSCHIG00000021581,ENSCHIG00000011320,ENSCHIG00000023615,ENSCHIG00000020693,ENSCHIG00000012195,ENSCHIG00000003416
GO:0031224	intrinsic component of membrane	cellular_component	0.53002	1	16	69	4941	22266	ENSCHIG00000010031,ENSCHIG00000020693,ENSCHIG00000020647,ENSCHIG00000012648,ENSCHIG00000011379,ENSCHIG00000016611,ENSCHIG00000012398,ENSCHIG00000015283,ENSCHIG00000010779,Novel00948,ENSCHIG00000024757,ENSCHIG00000006212,ENSCHIG00000008777,ENSCHIG00000017621,ENSCHIG00000014556,ENSCHIG00000025508
GO:0010605	negative regulation of macromolecule metabolic process	biological_process	0.53142	1	7	69	2159	22266	ENSCHIG00000011320,ENSCHIG00000023400,ENSCHIG00000004618,ENSCHIG00000016095,ENSCHIG00000021581,ENSCHIG00000017287,ENSCHIG00000012648
GO:0001558	regulation of cell growth	biological_process	0.53221	1	1	69	229	22266	ENSCHIG00000020693
GO:0098662	inorganic cation transmembrane transport	biological_process	0.53338	1	2	69	548	22266	ENSCHIG00000016611,ENSCHIG00000023400
GO:0006874	cellular calcium ion homeostasis	biological_process	0.5344	1	1	69	230	22266	ENSCHIG00000023400
GO:0071900	regulation of protein serine/threonine kinase activity	biological_process	0.53529	1	1	69	231	22266	ENSCHIG00000021581
GO:0048562	embryonic organ morphogenesis	biological_process	0.53552	1	1	69	229	22266	ENSCHIG00000021581
GO:0045787	positive regulation of cell cycle	biological_process	0.53672	1	1	69	231	22266	ENSCHIG00000021581
GO:0003008	system process	biological_process	0.53841	1	5	69	1504	22266	ENSCHIG00000015283,ENSCHIG00000017627,ENSCHIG00000012195,ENSCHIG00000016241,ENSCHIG00000023615
GO:0000977	RNA polymerase II transcription regulatory region sequence-specific DNA binding	molecular_function	0.53874	1	2	69	541	22266	ENSCHIG00000021581,ENSCHIG00000016095
GO:0098798	mitochondrial protein complex	cellular_component	0.5392	1	1	69	269	22266	Novel01535
GO:0019216	regulation of lipid metabolic process	biological_process	0.53968	1	1	69	233	22266	ENSCHIG00000021581
GO:1901342	regulation of vasculature development	biological_process	0.53988	1	1	69	233	22266	ENSCHIG00000010803
GO:0099503	secretory vesicle	cellular_component	0.54135	1	1	69	238	22266	ENSCHIG00000024443
GO:1901565	organonitrogen compound catabolic process	biological_process	0.54201	1	3	69	865	22266	ENSCHIG00000012398,ENSCHIG00000023400,ENSCHIG00000017921
GO:0050727	regulation of inflammatory response	biological_process	0.54246	1	1	69	237	22266	ENSCHIG00000010803
GO:0006913	nucleocytoplasmic transport	biological_process	0.5431	1	1	69	236	22266	ENSCHIG00000025851
GO:0051169	nuclear transport	biological_process	0.54466	1	1	69	237	22266	ENSCHIG00000025851
GO:0050900	leukocyte migration	biological_process	0.54761	1	1	69	242	22266	ENSCHIG00000010803
GO:0045321	leukocyte activation	biological_process	0.54819	1	2	69	557	22266	ENSCHIG00000022732,ENSCHIG00000012648
GO:0051960	regulation of nervous system development	biological_process	0.55134	1	2	69	550	22266	ENSCHIG00000020693,ENSCHIG00000021581
GO:0007159	leukocyte cell-cell adhesion	biological_process	0.55181	1	1	69	243	22266	ENSCHIG00000012648
GO:0042391	regulation of membrane potential	biological_process	0.55334	1	1	69	242	22266	ENSCHIG00000016611
GO:0009968	negative regulation of signal transduction	biological_process	0.55347	1	3	69	867	22266	ENSCHIG00000011320,ENSCHIG00000008777,ENSCHIG00000002816
GO:0060271	cilium assembly	biological_process	0.55407	1	1	69	241	22266	ENSCHIG00000020342
GO:0003690	double-stranded DNA binding	molecular_function	0.55496	1	3	69	872	22266	ENSCHIG00000016095,ENSCHIG00000021581,ENSCHIG00000004618
GO:0034613	cellular protein localization	biological_process	0.55554	1	4	69	1200	22266	ENSCHIG00000023400,ENSCHIG00000002816,ENSCHIG00000025851,ENSCHIG00000020641
GO:0050808	synapse organization	biological_process	0.55731	1	1	69	240	22266	ENSCHIG00000020693
GO:0045893	positive regulation of transcription, DNA-templated	biological_process	0.55904	1	4	69	1188	22266	ENSCHIG00000020342,ENSCHIG00000021581,ENSCHIG00000017287,ENSCHIG00000023400
GO:1903508	positive regulation of nucleic acid-templated transcription	biological_process	0.55904	1	4	69	1188	22266	ENSCHIG00000023400,ENSCHIG00000017287,ENSCHIG00000021581,ENSCHIG00000020342
GO:0070727	cellular macromolecule localization	biological_process	0.55975	1	4	69	1206	22266	ENSCHIG00000020641,ENSCHIG00000025851,ENSCHIG00000002816,ENSCHIG00000023400
GO:0042060	wound healing	biological_process	0.56092	1	1	69	248	22266	ENSCHIG00000012195
GO:0099512	supramolecular fiber	cellular_component	0.56123	1	2	69	574	22266	ENSCHIG00000017627,ENSCHIG00000014749
GO:0032102	negative regulation of response to external stimulus	biological_process	0.56148	1	1	69	248	22266	ENSCHIG00000012195
GO:0003677	DNA binding	molecular_function	0.56151	1	6	69	1838	22266	Novel00647,ENSCHIG00000016095,ENSCHIG00000017287,ENSCHIG00000021581,ENSCHIG00000004618,ENSCHIG00000019114
GO:0072503	cellular divalent inorganic cation homeostasis	biological_process	0.56212	1	1	69	248	22266	ENSCHIG00000023400
GO:1902680	positive regulation of RNA biosynthetic process	biological_process	0.5622	1	4	69	1193	22266	ENSCHIG00000023400,ENSCHIG00000020342,ENSCHIG00000021581,ENSCHIG00000017287
GO:0018193	peptidyl-amino acid modification	biological_process	0.56236	1	3	69	881	22266	ENSCHIG00000023400,ENSCHIG00000017785,ENSCHIG00000020693
GO:0055074	calcium ion homeostasis	biological_process	0.56236	1	1	69	248	22266	ENSCHIG00000023400
GO:0000278	mitotic cell cycle	biological_process	0.56258	1	2	69	567	22266	Novel00078,ENSCHIG00000020342
GO:0008324	cation transmembrane transporter activity	molecular_function	0.56281	1	2	69	572	22266	ENSCHIG00000016611,ENSCHIG00000020647
GO:0018108	peptidyl-tyrosine phosphorylation	biological_process	0.5635	1	1	69	249	22266	ENSCHIG00000020693
GO:0000139	Golgi membrane	cellular_component	0.56379	1	1	69	253	22266	ENSCHIG00000012398
GO:0044260	cellular macromolecule metabolic process	biological_process	0.56395	1	21	69	6539	22266	ENSCHIG00000017785,ENSCHIG00000022528,ENSCHIG00000016095,ENSCHIG00000008777,ENSCHIG00000011028,ENSCHIG00000011320,ENSCHIG00000020342,ENSCHIG00000005870,ENSCHIG00000003416,ENSCHIG00000017921,ENSCHIG00000019114,ENSCHIG00000021581,ENSCHIG00000024052,ENSCHIG00000015283,ENSCHIG00000010591,ENSCHIG00000023615,ENSCHIG00000004618,ENSCHIG00000012195,ENSCHIG00000017287,ENSCHIG00000020693,ENSCHIG00000023400
GO:0099081	supramolecular polymer	cellular_component	0.56528	1	2	69	578	22266	ENSCHIG00000017627,ENSCHIG00000014749
GO:0019538	protein metabolic process	biological_process	0.56669	1	15	69	4699	22266	ENSCHIG00000023615,ENSCHIG00000011028,ENSCHIG00000011320,ENSCHIG00000017785,ENSCHIG00000021581,ENSCHIG00000024052,ENSCHIG00000022528,ENSCHIG00000010591,ENSCHIG00000015283,ENSCHIG00000003416,ENSCHIG00000017921,ENSCHIG00000011415,ENSCHIG00000023400,ENSCHIG00000012195,ENSCHIG00000020693
GO:0006979	response to oxidative stress	biological_process	0.56755	1	1	69	253	22266	ENSCHIG00000016611
GO:0018212	peptidyl-tyrosine modification	biological_process	0.56786	1	1	69	252	22266	ENSCHIG00000020693
GO:0010035	response to inorganic substance	biological_process	0.56823	1	1	69	252	22266	ENSCHIG00000023400
GO:0060562	epithelial tube morphogenesis	biological_process	0.56902	1	1	69	250	22266	ENSCHIG00000020693
GO:0032446	protein modification by small protein conjugation	biological_process	0.56979	1	2	69	577	22266	ENSCHIG00000017921,ENSCHIG00000023400
GO:0051240	positive regulation of multicellular organismal process	biological_process	0.5703	1	4	69	1205	22266	ENSCHIG00000021581,ENSCHIG00000017627,ENSCHIG00000017609,ENSCHIG00000010803
GO:0098687	chromosomal region	cellular_component	0.57446	1	1	69	255	22266	Novel00078
GO:0030098	lymphocyte differentiation	biological_process	0.57655	1	1	69	259	22266	ENSCHIG00000012648
GO:0045786	negative regulation of cell cycle	biological_process	0.57685	1	1	69	259	22266	ENSCHIG00000021581
GO:0002682	regulation of immune system process	biological_process	0.57774	1	3	69	909	22266	ENSCHIG00000010803,ENSCHIG00000022732,ENSCHIG00000012648
GO:0005509	calcium ion binding	molecular_function	0.57867	1	2	69	584	22266	ENSCHIG00000012398,ENSCHIG00000023400
GO:0044703	multi-organism reproductive process	biological_process	0.58078	1	2	69	596	22266	ENSCHIG00000017287,ENSCHIG00000024443
GO:0010975	regulation of neuron projection development	biological_process	0.58108	1	1	69	258	22266	ENSCHIG00000020693
GO:0050769	positive regulation of neurogenesis	biological_process	0.58129	1	1	69	258	22266	ENSCHIG00000021581
GO:0007409	axonogenesis	biological_process	0.58394	1	1	69	259	22266	ENSCHIG00000020693
GO:0044782	cilium organization	biological_process	0.58435	1	1	69	262	22266	ENSCHIG00000020342
GO:0051246	regulation of protein metabolic process	biological_process	0.58473	1	6	69	1876	22266	ENSCHIG00000011320,ENSCHIG00000023400,ENSCHIG00000017921,ENSCHIG00000020693,ENSCHIG00000021581,ENSCHIG00000024052
GO:0005794	Golgi apparatus	cellular_component	0.58718	1	3	69	919	22266	ENSCHIG00000017785,ENSCHIG00000012195,ENSCHIG00000012398
GO:0010648	negative regulation of cell communication	biological_process	0.58745	1	3	69	911	22266	ENSCHIG00000011320,ENSCHIG00000002816,ENSCHIG00000008777
GO:0040011	locomotion	biological_process	0.5875	1	4	69	1232	22266	ENSCHIG00000010803,ENSCHIG00000012195,ENSCHIG00000021581,ENSCHIG00000020693
GO:0006355	regulation of transcription, DNA-templated	biological_process	0.58771	1	8	69	2488	22266	ENSCHIG00000004618,ENSCHIG00000008777,ENSCHIG00000016095,ENSCHIG00000021581,ENSCHIG00000023400,ENSCHIG00000020342,ENSCHIG00000005870,ENSCHIG00000017287
GO:1903506	regulation of nucleic acid-templated transcription	biological_process	0.58771	1	8	69	2488	22266	ENSCHIG00000023400,ENSCHIG00000020342,ENSCHIG00000005870,ENSCHIG00000017287,ENSCHIG00000004618,ENSCHIG00000008777,ENSCHIG00000021581,ENSCHIG00000016095
GO:0023057	negative regulation of signaling	biological_process	0.58958	1	3	69	914	22266	ENSCHIG00000008777,ENSCHIG00000002816,ENSCHIG00000011320
GO:0006816	calcium ion transport	biological_process	0.5902	1	1	69	266	22266	ENSCHIG00000023400
GO:2001141	regulation of RNA biosynthetic process	biological_process	0.59082	1	8	69	2495	22266	ENSCHIG00000016095,ENSCHIG00000021581,ENSCHIG00000008777,ENSCHIG00000004618,ENSCHIG00000020342,ENSCHIG00000005870,ENSCHIG00000017287,ENSCHIG00000023400
GO:0034765	regulation of ion transmembrane transport	biological_process	0.59091	1	1	69	270	22266	ENSCHIG00000023400
GO:0009100	glycoprotein metabolic process	biological_process	0.59147	1	1	69	269	22266	ENSCHIG00000017785
GO:0016757	transferase activity, transferring glycosyl groups	molecular_function	0.59176	1	1	69	267	22266	ENSCHIG00000017785
GO:0006886	intracellular protein transport	biological_process	0.59499	1	2	69	617	22266	ENSCHIG00000020641,ENSCHIG00000025851
GO:0005635	nuclear envelope	cellular_component	0.59531	1	1	69	274	22266	ENSCHIG00000024757
GO:0072507	divalent inorganic cation homeostasis	biological_process	0.59652	1	1	69	272	22266	ENSCHIG00000023400
GO:0042176	regulation of protein catabolic process	biological_process	0.59688	1	1	69	275	22266	ENSCHIG00000017921
GO:0048519	negative regulation of biological process	biological_process	0.60036	1	12	69	3854	22266	ENSCHIG00000008777,ENSCHIG00000002816,ENSCHIG00000004618,ENSCHIG00000011320,ENSCHIG00000012648,ENSCHIG00000021581,ENSCHIG00000016095,ENSCHIG00000023400,ENSCHIG00000012195,ENSCHIG00000017627,ENSCHIG00000017287,ENSCHIG00000020693
GO:0009892	negative regulation of metabolic process	biological_process	0.60127	1	7	69	2297	22266	ENSCHIG00000016095,ENSCHIG00000017287,ENSCHIG00000021581,ENSCHIG00000012648,ENSCHIG00000023400,ENSCHIG00000011320,ENSCHIG00000004618
GO:0001933	negative regulation of protein phosphorylation	biological_process	0.60165	1	1	69	277	22266	ENSCHIG00000011320
GO:0051704	multi-organism process	biological_process	0.60233	1	2	69	619	22266	ENSCHIG00000017287,ENSCHIG00000024443
GO:0051254	positive regulation of RNA metabolic process	biological_process	0.60319	1	4	69	1255	22266	ENSCHIG00000021581,ENSCHIG00000017287,ENSCHIG00000020342,ENSCHIG00000023400
GO:1903706	regulation of hemopoiesis	biological_process	0.60385	1	1	69	279	22266	ENSCHIG00000012648
GO:0007178	transmembrane receptor protein serine/threonine kinase signaling pathway	biological_process	0.6066	1	1	69	276	22266	ENSCHIG00000008777
GO:0008015	blood circulation	biological_process	0.60705	1	1	69	281	22266	ENSCHIG00000012195
GO:0048732	gland development	biological_process	0.60791	1	1	69	279	22266	ENSCHIG00000021581
GO:1901564	organonitrogen compound metabolic process	biological_process	0.60927	1	17	69	5449	22266	ENSCHIG00000017785,ENSCHIG00000022528,ENSCHIG00000011028,ENSCHIG00000011320,ENSCHIG00000017921,ENSCHIG00000003416,ENSCHIG00000012398,ENSCHIG00000015283,ENSCHIG00000010591,ENSCHIG00000024052,ENSCHIG00000021581,ENSCHIG00000023615,ENSCHIG00000020693,ENSCHIG00000012195,ENSCHIG00000011415,ENSCHIG00000020647,ENSCHIG00000023400
GO:0098655	cation transmembrane transport	biological_process	0.61015	1	2	69	628	22266	ENSCHIG00000023400,ENSCHIG00000016611
GO:0051173	positive regulation of nitrogen compound metabolic process	biological_process	0.61231	1	7	69	2229	22266	ENSCHIG00000020693,ENSCHIG00000024052,ENSCHIG00000020342,ENSCHIG00000021581,ENSCHIG00000017287,ENSCHIG00000023400,ENSCHIG00000017921
GO:0070011	peptidase activity, acting on L-amino acid peptides	molecular_function	0.61312	1	2	69	621	22266	ENSCHIG00000023400,ENSCHIG00000011415
GO:0030001	metal ion transport	biological_process	0.6142	1	2	69	625	22266	ENSCHIG00000016611,ENSCHIG00000023400
GO:0005261	cation channel activity	molecular_function	0.61549	1	1	69	285	22266	ENSCHIG00000016611
GO:0009894	regulation of catabolic process	biological_process	0.61554	1	2	69	625	22266	ENSCHIG00000017921,ENSCHIG00000006212
GO:0061564	axon development	biological_process	0.61635	1	1	69	283	22266	ENSCHIG00000020693
GO:0009314	response to radiation	biological_process	0.61657	1	1	69	288	22266	ENSCHIG00000015283
GO:0022411	cellular component disassembly	biological_process	0.61707	1	1	69	290	22266	ENSCHIG00000017627
GO:0000323	lytic vacuole	cellular_component	0.61763	1	1	69	293	22266	ENSCHIG00000002816
GO:0005764	lysosome	cellular_component	0.61763	1	1	69	293	22266	ENSCHIG00000002816
GO:0007283	spermatogenesis	biological_process	0.61912	1	1	69	293	22266	ENSCHIG00000017287
GO:0010817	regulation of hormone levels	biological_process	0.6202	1	1	69	291	22266	ENSCHIG00000020647
GO:0051249	regulation of lymphocyte activation	biological_process	0.62041	1	1	69	294	22266	ENSCHIG00000012648
GO:0001667	ameboidal-type cell migration	biological_process	0.62138	1	1	69	289	22266	ENSCHIG00000021581
GO:0065008	regulation of biological quality	biological_process	0.62216	1	8	69	2570	22266	ENSCHIG00000020693,ENSCHIG00000012195,ENSCHIG00000017627,ENSCHIG00000020647,ENSCHIG00000023400,ENSCHIG00000016611,ENSCHIG00000017609,ENSCHIG00000010803
GO:0010639	negative regulation of organelle organization	biological_process	0.62259	1	1	69	290	22266	ENSCHIG00000017627
GO:0008233	peptidase activity	molecular_function	0.62862	1	2	69	639	22266	ENSCHIG00000011415,ENSCHIG00000023400
GO:0007264	small GTPase mediated signal transduction	biological_process	0.62885	1	1	69	297	22266	ENSCHIG00000021172
GO:0009056	catabolic process	biological_process	0.62911	1	5	69	1634	22266	ENSCHIG00000023400,ENSCHIG00000017921,ENSCHIG00000006212,ENSCHIG00000012398,ENSCHIG00000017993
GO:0000976	transcription regulatory region sequence-specific DNA binding	molecular_function	0.62916	1	2	69	637	22266	ENSCHIG00000016095,ENSCHIG00000021581
GO:0001067	regulatory region nucleic acid binding	molecular_function	0.63006	1	2	69	638	22266	ENSCHIG00000016095,ENSCHIG00000021581
GO:0003013	circulatory system process	biological_process	0.63036	1	1	69	299	22266	ENSCHIG00000012195
GO:0051052	regulation of DNA metabolic process	biological_process	0.63087	1	1	69	298	22266	ENSCHIG00000020342
GO:0044057	regulation of system process	biological_process	0.63234	1	1	69	302	22266	ENSCHIG00000012195
GO:0030163	protein catabolic process	biological_process	0.63345	1	2	69	651	22266	ENSCHIG00000023400,ENSCHIG00000017921
GO:0005488	binding	molecular_function	0.63369	1	41	69	13206	22266	ENSCHIG00000021172,ENSCHIG00000017287,Novel00647,ENSCHIG00000023615,ENSCHIG00000024052,ENSCHIG00000017340,ENSCHIG00000011379,ENSCHIG00000012648,ENSCHIG00000016611,ENSCHIG00000019114,ENSCHIG00000017921,ENSCHIG00000024368,ENSCHIG00000017627,ENSCHIG00000022732,ENSCHIG00000010803,ENSCHIG00000008777,ENSCHIG00000000407,ENSCHIG00000011028,ENSCHIG00000017785,ENSCHIG00000023568,ENSCHIG00000023400,ENSCHIG0…
GO:0045597	positive regulation of cell differentiation	biological_process	0.63427	1	2	69	644	22266	ENSCHIG00000017627,ENSCHIG00000021581
GO:0018205	peptidyl-lysine modification	biological_process	0.63442	1	1	69	298	22266	ENSCHIG00000023400
GO:0016477	cell migration	biological_process	0.63487	1	3	69	979	22266	ENSCHIG00000010803,ENSCHIG00000021581,ENSCHIG00000012195
GO:0002683	negative regulation of immune system process	biological_process	0.63558	1	1	69	305	22266	ENSCHIG00000012648
GO:0048232	male gamete generation	biological_process	0.63581	1	1	69	306	22266	ENSCHIG00000017287
GO:0070838	divalent metal ion transport	biological_process	0.63699	1	1	69	302	22266	ENSCHIG00000023400
GO:0051962	positive regulation of nervous system development	biological_process	0.63766	1	1	69	300	22266	ENSCHIG00000021581
GO:0042326	negative regulation of phosphorylation	biological_process	0.63838	1	1	69	306	22266	ENSCHIG00000011320
GO:0072511	divalent inorganic cation transport	biological_process	0.64071	1	1	69	305	22266	ENSCHIG00000023400
GO:0051093	negative regulation of developmental process	biological_process	0.64257	1	2	69	655	22266	ENSCHIG00000020693,ENSCHIG00000012648
GO:0048513	animal organ development	biological_process	0.64288	1	7	69	2300	22266	ENSCHIG00000011320,ENSCHIG00000007330,ENSCHIG00000020693,ENSCHIG00000017627,ENSCHIG00000021581,ENSCHIG00000012648,ENSCHIG00000012195
GO:0009966	regulation of signal transduction	biological_process	0.64431	1	6	69	1975	22266	ENSCHIG00000002816,ENSCHIG00000008777,ENSCHIG00000011320,ENSCHIG00000023400,ENSCHIG00000024052,ENSCHIG00000020693
GO:0009896	positive regulation of catabolic process	biological_process	0.64481	1	1	69	309	22266	ENSCHIG00000017921
GO:0009611	response to wounding	biological_process	0.64656	1	1	69	313	22266	ENSCHIG00000012195
GO:0098590	plasma membrane region	cellular_component	0.64867	1	2	69	653	22266	ENSCHIG00000016241,ENSCHIG00000016611
GO:0007167	enzyme linked receptor protein signaling pathway	biological_process	0.64967	1	2	69	659	22266	ENSCHIG00000020693,ENSCHIG00000008777
GO:0006351	transcription, DNA-templated	biological_process	0.6505	1	8	69	2635	22266	ENSCHIG00000023400,ENSCHIG00000017287,ENSCHIG00000020342,ENSCHIG00000005870,ENSCHIG00000008777,ENSCHIG00000004618,ENSCHIG00000021581,ENSCHIG00000016095
GO:0097659	nucleic acid-templated transcription	biological_process	0.65085	1	8	69	2636	22266	ENSCHIG00000023400,ENSCHIG00000017287,ENSCHIG00000020342,ENSCHIG00000005870,ENSCHIG00000004618,ENSCHIG00000008777,ENSCHIG00000016095,ENSCHIG00000021581
GO:0003712	transcription coregulator activity	molecular_function	0.65101	1	1	69	318	22266	ENSCHIG00000020342
GO:0034762	regulation of transmembrane transport	biological_process	0.65269	1	1	69	319	22266	ENSCHIG00000023400
GO:0010557	positive regulation of macromolecule biosynthetic process	biological_process	0.65506	1	4	69	1340	22266	ENSCHIG00000021581,ENSCHIG00000020342,ENSCHIG00000017287,ENSCHIG00000023400
GO:0001701	in utero embryonic development	biological_process	0.65516	1	1	69	317	22266	ENSCHIG00000009277
GO:0032774	RNA biosynthetic process	biological_process	0.65757	1	8	69	2652	22266	ENSCHIG00000023400,ENSCHIG00000020342,ENSCHIG00000005870,ENSCHIG00000017287,ENSCHIG00000004618,ENSCHIG00000008777,ENSCHIG00000021581,ENSCHIG00000016095
GO:0071407	cellular response to organic cyclic compound	biological_process	0.65813	1	1	69	317	22266	ENSCHIG00000020647
GO:0051128	regulation of cellular component organization	biological_process	0.65913	1	5	69	1676	22266	ENSCHIG00000020693,ENSCHIG00000017627,ENSCHIG00000021581,ENSCHIG00000020342,ENSCHIG00000010803
GO:0032870	cellular response to hormone stimulus	biological_process	0.66064	1	1	69	321	22266	ENSCHIG00000020647
GO:0050877	nervous system process	biological_process	0.66083	1	3	69	1055	22266	ENSCHIG00000023615,ENSCHIG00000016241,ENSCHIG00000015283
GO:0031410	cytoplasmic vesicle	cellular_component	0.66172	1	3	69	1029	22266	ENSCHIG00000016241,ENSCHIG00000024443,ENSCHIG00000010779
GO:0042110	T cell activation	biological_process	0.66176	1	1	69	329	22266	ENSCHIG00000012648
GO:0043603	cellular amide metabolic process	biological_process	0.66185	1	3	69	1108	22266	ENSCHIG00000011028,ENSCHIG00000010591,ENSCHIG00000012398
GO:0032269	negative regulation of cellular protein metabolic process	biological_process	0.66239	1	2	69	688	22266	ENSCHIG00000011320,ENSCHIG00000023400
GO:0006875	cellular metal ion homeostasis	biological_process	0.66288	1	1	69	331	22266	ENSCHIG00000023400
GO:0044092	negative regulation of molecular function	biological_process	0.66299	1	2	69	696	22266	ENSCHIG00000021581,ENSCHIG00000016095
GO:0005524	ATP binding	molecular_function	0.66369	1	4	69	1329	22266	ENSCHIG00000022528,ENSCHIG00000012195,ENSCHIG00000020693,ENSCHIG00000023615
GO:0006508	proteolysis	biological_process	0.66419	1	4	69	1372	22266	ENSCHIG00000011415,ENSCHIG00000023400,ENSCHIG00000020693,ENSCHIG00000024052
GO:0097708	intracellular vesicle	cellular_component	0.66516	1	3	69	1034	22266	ENSCHIG00000010779,ENSCHIG00000024443,ENSCHIG00000016241
GO:0051252	regulation of RNA metabolic process	biological_process	0.67004	1	8	69	2669	22266	ENSCHIG00000004618,ENSCHIG00000008777,ENSCHIG00000021581,ENSCHIG00000016095,ENSCHIG00000023400,ENSCHIG00000017287,ENSCHIG00000020342,ENSCHIG00000005870
GO:0140098	catalytic activity, acting on RNA	molecular_function	0.67095	1	1	69	336	22266	Novel00647
GO:0070647	protein modification by small protein conjugation or removal	biological_process	0.67478	1	2	69	698	22266	ENSCHIG00000017921,ENSCHIG00000023400
GO:0015629	actin cytoskeleton	cellular_component	0.67499	1	1	69	337	22266	ENSCHIG00000017627
GO:0048568	embryonic organ development	biological_process	0.67593	1	1	69	336	22266	ENSCHIG00000021581
GO:0009893	positive regulation of metabolic process	biological_process	0.67651	1	8	69	2694	22266	ENSCHIG00000017921,ENSCHIG00000023400,ENSCHIG00000017287,ENSCHIG00000020342,ENSCHIG00000020693,ENSCHIG00000024052,ENSCHIG00000021581,ENSCHIG00000017609
GO:0001525	angiogenesis	biological_process	0.6774	1	1	69	338	22266	ENSCHIG00000010803
GO:0048667	cell morphogenesis involved in neuron differentiation	biological_process	0.67999	1	1	69	336	22266	ENSCHIG00000020693
GO:0022607	cellular component assembly	biological_process	0.68055	1	8	69	3069	22266	ENSCHIG00000010803,ENSCHIG00000021581,ENSCHIG00000023400,ENSCHIG00000016241,ENSCHIG00000020693,ENSCHIG00000014749,ENSCHIG00000017627,ENSCHIG00000020342
GO:0003779	actin binding	molecular_function	0.68163	1	1	69	347	22266	ENSCHIG00000017627
GO:0002694	regulation of leukocyte activation	biological_process	0.68189	1	1	69	347	22266	ENSCHIG00000012648
GO:0010563	negative regulation of phosphorus metabolic process	biological_process	0.6838	1	1	69	347	22266	ENSCHIG00000011320
GO:0045936	negative regulation of phosphate metabolic process	biological_process	0.6838	1	1	69	347	22266	ENSCHIG00000011320
GO:0006412	translation	biological_process	0.68391	1	2	69	791	22266	ENSCHIG00000011028,ENSCHIG00000010591
GO:0045935	positive regulation of nucleobase-containing compound metabolic process	biological_process	0.68397	1	4	69	1391	22266	ENSCHIG00000020342,ENSCHIG00000021581,ENSCHIG00000017287,ENSCHIG00000023400
GO:0032559	adenyl ribonucleotide binding	molecular_function	0.68432	1	4	69	1366	22266	ENSCHIG00000023615,ENSCHIG00000022528,ENSCHIG00000012195,ENSCHIG00000020693
GO:0031328	positive regulation of cellular biosynthetic process	biological_process	0.6847	1	4	69	1392	22266	ENSCHIG00000023400,ENSCHIG00000021581,ENSCHIG00000017287,ENSCHIG00000020342
GO:0048871	multicellular organismal homeostasis	biological_process	0.68536	1	1	69	345	22266	ENSCHIG00000017609
GO:0015711	organic anion transport	biological_process	0.68708	1	1	69	346	22266	ENSCHIG00000016611
GO:0030554	adenyl nucleotide binding	molecular_function	0.68796	1	4	69	1373	22266	ENSCHIG00000020693,ENSCHIG00000022528,ENSCHIG00000012195,ENSCHIG00000023615
GO:0071417	cellular response to organonitrogen compound	biological_process	0.68811	1	1	69	347	22266	ENSCHIG00000020647
GO:0051726	regulation of cell cycle	biological_process	0.68852	1	2	69	716	22266	ENSCHIG00000020342,ENSCHIG00000021581
GO:0007346	regulation of mitotic cell cycle	biological_process	0.6889	1	1	69	351	22266	ENSCHIG00000020342
GO:0051248	negative regulation of protein metabolic process	biological_process	0.68938	1	2	69	723	22266	ENSCHIG00000023400,ENSCHIG00000011320
GO:0031967	organelle envelope	cellular_component	0.68969	1	2	69	773	22266	ENSCHIG00000024757,ENSCHIG00000011379
GO:0031975	envelope	cellular_component	0.68969	1	2	69	773	22266	ENSCHIG00000011379,ENSCHIG00000024757
GO:0006928	movement of cell or subcellular component	biological_process	0.68978	1	4	69	1401	22266	ENSCHIG00000012195,ENSCHIG00000021581,ENSCHIG00000020693,ENSCHIG00000010803
GO:0005773	vacuole	cellular_component	0.69092	1	1	69	357	22266	ENSCHIG00000002816
GO:0032268	regulation of cellular protein metabolic process	biological_process	0.69233	1	5	69	1758	22266	ENSCHIG00000011320,ENSCHIG00000023400,ENSCHIG00000020693,ENSCHIG00000024052,ENSCHIG00000021581
GO:0048878	chemical homeostasis	biological_process	0.69283	1	2	69	726	22266	ENSCHIG00000016611,ENSCHIG00000023400
GO:0006259	DNA metabolic process	biological_process	0.69286	1	2	69	722	22266	ENSCHIG00000019114,ENSCHIG00000020342
GO:0009891	positive regulation of biosynthetic process	biological_process	0.69507	1	4	69	1411	22266	ENSCHIG00000023400,ENSCHIG00000021581,ENSCHIG00000017287,ENSCHIG00000020342
GO:0007600	sensory perception	biological_process	0.69666	1	2	69	763	22266	ENSCHIG00000016241,ENSCHIG00000015283
GO:0043043	peptide biosynthetic process	biological_process	0.69735	1	2	69	809	22266	ENSCHIG00000010591,ENSCHIG00000011028
GO:0015318	inorganic molecular entity transmembrane transporter activity	molecular_function	0.69811	1	2	69	730	22266	ENSCHIG00000020647,ENSCHIG00000016611
GO:0072657	protein localization to membrane	biological_process	0.69925	1	1	69	371	22266	ENSCHIG00000023400
GO:0120031	plasma membrane bounded cell projection assembly	biological_process	0.70029	1	1	69	359	22266	ENSCHIG00000020342
GO:1901566	organonitrogen compound biosynthetic process	biological_process	0.70103	1	4	69	1524	22266	ENSCHIG00000010591,ENSCHIG00000012398,ENSCHIG00000017785,ENSCHIG00000011028
GO:0008092	cytoskeletal protein binding	molecular_function	0.70188	1	2	69	736	22266	ENSCHIG00000017627,ENSCHIG00000023400
GO:0032561	guanyl ribonucleotide binding	molecular_function	0.70503	1	1	69	385	22266	ENSCHIG00000012195
GO:0019222	regulation of metabolic process	biological_process	0.70516	1	15	69	5105	22266	ENSCHIG00000021581,ENSCHIG00000024052,ENSCHIG00000012648,ENSCHIG00000017609,ENSCHIG00000016095,ENSCHIG00000004618,ENSCHIG00000008777,ENSCHIG00000011320,ENSCHIG00000017287,ENSCHIG00000020342,ENSCHIG00000005870,ENSCHIG00000006212,ENSCHIG00000020693,ENSCHIG00000017921,ENSCHIG00000023400
GO:0005667	transcription regulator complex	cellular_component	0.70537	1	1	69	371	22266	ENSCHIG00000016095
GO:0030031	cell projection assembly	biological_process	0.70593	1	1	69	365	22266	ENSCHIG00000020342
GO:0046872	metal ion binding	molecular_function	0.70832	1	8	69	2764	22266	ENSCHIG00000000407,ENSCHIG00000017785,ENSCHIG00000017340,ENSCHIG00000011379,ENSCHIG00000012398,ENSCHIG00000023400,ENSCHIG00000024368,ENSCHIG00000017287
GO:0019001	guanyl nucleotide binding	molecular_function	0.71284	1	1	69	393	22266	ENSCHIG00000012195
GO:0055065	metal ion homeostasis	biological_process	0.71518	1	1	69	380	22266	ENSCHIG00000023400
GO:0048584	positive regulation of response to stimulus	biological_process	0.71575	1	4	69	1459	22266	ENSCHIG00000024052,ENSCHIG00000012648,ENSCHIG00000022732,ENSCHIG00000010803
GO:0048870	cell motility	biological_process	0.71594	1	3	69	1106	22266	ENSCHIG00000010803,ENSCHIG00000012195,ENSCHIG00000021581
GO:0051674	localization of cell	biological_process	0.71594	1	3	69	1106	22266	ENSCHIG00000012195,ENSCHIG00000021581,ENSCHIG00000010803
GO:0006357	regulation of transcription by RNA polymerase II	biological_process	0.71714	1	4	69	1458	22266	ENSCHIG00000016095,ENSCHIG00000017287,ENSCHIG00000021581,ENSCHIG00000004618
GO:0031982	vesicle	cellular_component	0.71762	1	3	69	1119	22266	ENSCHIG00000010779,ENSCHIG00000024443,ENSCHIG00000016241
GO:0043269	regulation of ion transport	biological_process	0.71905	1	1	69	384	22266	ENSCHIG00000023400
GO:2000112	regulation of cellular macromolecule biosynthetic process	biological_process	0.72096	1	8	69	2798	22266	ENSCHIG00000023400,ENSCHIG00000020342,ENSCHIG00000017287,ENSCHIG00000005870,ENSCHIG00000004618,ENSCHIG00000008777,ENSCHIG00000016095,ENSCHIG00000021581
GO:0015075	ion transmembrane transporter activity	molecular_function	0.72253	1	2	69	764	22266	ENSCHIG00000016611,ENSCHIG00000020647
GO:0044271	cellular nitrogen compound biosynthetic process	biological_process	0.72263	1	11	69	3881	22266	ENSCHIG00000021581,ENSCHIG00000016095,ENSCHIG00000010591,ENSCHIG00000012398,ENSCHIG00000004618,ENSCHIG00000008777,ENSCHIG00000011028,ENSCHIG00000017287,ENSCHIG00000020342,ENSCHIG00000005870,ENSCHIG00000023400
GO:0051171	regulation of nitrogen compound metabolic process	biological_process	0.72381	1	12	69	4114	22266	ENSCHIG00000017921,ENSCHIG00000023400,ENSCHIG00000020342,ENSCHIG00000017287,ENSCHIG00000005870,ENSCHIG00000020693,ENSCHIG00000004618,ENSCHIG00000008777,ENSCHIG00000011320,ENSCHIG00000024052,ENSCHIG00000021581,ENSCHIG00000016095
GO:0005216	ion channel activity	molecular_function	0.72428	1	1	69	383	22266	ENSCHIG00000016611
GO:0002521	leukocyte differentiation	biological_process	0.72516	1	1	69	388	22266	ENSCHIG00000012648
GO:0034645	cellular macromolecule biosynthetic process	biological_process	0.72525	1	11	69	3874	22266	ENSCHIG00000011028,ENSCHIG00000008777,ENSCHIG00000004618,ENSCHIG00000016095,ENSCHIG00000010591,ENSCHIG00000017785,ENSCHIG00000021581,ENSCHIG00000023400,ENSCHIG00000005870,ENSCHIG00000020342,ENSCHIG00000017287
GO:1901699	cellular response to nitrogen compound	biological_process	0.72612	1	1	69	386	22266	ENSCHIG00000020647
GO:0010556	regulation of macromolecule biosynthetic process	biological_process	0.72767	1	8	69	2816	22266	ENSCHIG00000021581,ENSCHIG00000016095,ENSCHIG00000008777,ENSCHIG00000004618,ENSCHIG00000017287,ENSCHIG00000020342,ENSCHIG00000005870,ENSCHIG00000023400
GO:0016491	oxidoreductase activity	molecular_function	0.72815	1	2	69	789	22266	ENSCHIG00000017340,ENSCHIG00000026773
GO:0009725	response to hormone	biological_process	0.72851	1	1	69	388	22266	ENSCHIG00000020647
GO:0015672	monovalent inorganic cation transport	biological_process	0.7312	1	1	69	406	22266	ENSCHIG00000016611
GO:0043169	cation binding	molecular_function	0.73156	1	8	69	2824	22266	ENSCHIG00000023400,ENSCHIG00000024368,ENSCHIG00000017287,ENSCHIG00000000407,ENSCHIG00000012398,ENSCHIG00000017785,ENSCHIG00000011379,ENSCHIG00000017340
GO:0007610	behavior	biological_process	0.73264	1	1	69	394	22266	ENSCHIG00000023615
GO:0032787	monocarboxylic acid metabolic process	biological_process	0.73366	1	1	69	396	22266	ENSCHIG00000021581
GO:0005829	cytosol	cellular_component	0.73422	1	7	69	2514	22266	ENSCHIG00000021581,ENSCHIG00000023568,ENSCHIG00000010591,ENSCHIG00000012770,ENSCHIG00000023400,ENSCHIG00000011320,ENSCHIG00000005409
GO:0009059	macromolecule biosynthetic process	biological_process	0.73489	1	11	69	3903	22266	ENSCHIG00000020342,ENSCHIG00000005870,ENSCHIG00000017287,ENSCHIG00000023400,ENSCHIG00000010591,ENSCHIG00000016095,ENSCHIG00000021581,ENSCHIG00000017785,ENSCHIG00000011028,ENSCHIG00000004618,ENSCHIG00000008777
GO:0031966	mitochondrial membrane	cellular_component	0.73597	1	1	69	446	22266	ENSCHIG00000011379
GO:0007165	signal transduction	biological_process	0.7365	1	13	69	4538	22266	ENSCHIG00000023400,ENSCHIG00000017921,ENSCHIG00000021172,ENSCHIG00000020693,ENSCHIG00000022732,ENSCHIG00000012195,ENSCHIG00000011320,ENSCHIG00000008777,ENSCHIG00000002816,ENSCHIG00000017609,ENSCHIG00000015283,ENSCHIG00000012648,ENSCHIG00000024052
GO:0007276	gamete generation	biological_process	0.73657	1	1	69	402	22266	ENSCHIG00000017287
GO:0010604	positive regulation of macromolecule metabolic process	biological_process	0.73803	1	7	69	2517	22266	ENSCHIG00000021581,ENSCHIG00000024052,ENSCHIG00000020342,ENSCHIG00000017287,ENSCHIG00000020693,ENSCHIG00000017921,ENSCHIG00000023400
GO:0014070	response to organic cyclic compound	biological_process	0.74078	1	1	69	399	22266	ENSCHIG00000020647
GO:0019219	regulation of nucleobase-containing compound metabolic process	biological_process	0.74257	1	8	69	2853	22266	ENSCHIG00000020342,ENSCHIG00000017287,ENSCHIG00000005870,ENSCHIG00000023400,ENSCHIG00000016095,ENSCHIG00000021581,ENSCHIG00000008777,ENSCHIG00000004618
GO:0007169	transmembrane receptor protein tyrosine kinase signaling pathway	biological_process	0.74356	1	1	69	405	22266	ENSCHIG00000020693
GO:0044085	cellular component biogenesis	biological_process	0.74561	1	8	69	3244	22266	ENSCHIG00000021581,ENSCHIG00000010803,ENSCHIG00000017627,ENSCHIG00000020342,ENSCHIG00000020693,ENSCHIG00000014749,ENSCHIG00000016241,ENSCHIG00000023400
GO:0005737	cytoplasm	cellular_component	0.74733	1	22	69	7470	22266	ENSCHIG00000002816,ENSCHIG00000009277,ENSCHIG00000007330,ENSCHIG00000011320,ENSCHIG00000017785,ENSCHIG00000023568,ENSCHIG00000017609,ENSCHIG00000012770,Novel01535,ENSCHIG00000017627,ENSCHIG00000024443,ENSCHIG00000023615,ENSCHIG00000010779,ENSCHIG00000005409,ENSCHIG00000021581,ENSCHIG00000011379,ENSCHIG00000010591,ENSCHIG00000012398,ENSCHIG00000016241,ENSCHIG00000023400,ENSCHIG00000012195,ENSCHIG0…
GO:0006366	transcription by RNA polymerase II	biological_process	0.74752	1	4	69	1524	22266	ENSCHIG00000004618,ENSCHIG00000021581,ENSCHIG00000017287,ENSCHIG00000016095
GO:0016020	membrane	cellular_component	0.75005	1	22	69	7511	22266	ENSCHIG00000025508,ENSCHIG00000017621,ENSCHIG00000014556,ENSCHIG00000008777,ENSCHIG00000006212,ENSCHIG00000024757,Novel00948,ENSCHIG00000012398,ENSCHIG00000016611,ENSCHIG00000015283,ENSCHIG00000011379,ENSCHIG00000012648,ENSCHIG00000024052,ENSCHIG00000010779,ENSCHIG00000024443,ENSCHIG00000020693,ENSCHIG00000014749,ENSCHIG00000012195,ENSCHIG00000010031,ENSCHIG00000020647,ENSCHIG00000023400,ENSCHIG0…
GO:0010646	regulation of cell communication	biological_process	0.75138	1	6	69	2216	22266	ENSCHIG00000023400,ENSCHIG00000011320,ENSCHIG00000002816,ENSCHIG00000008777,ENSCHIG00000020693,ENSCHIG00000024052
GO:0015267	channel activity	molecular_function	0.75211	1	1	69	416	22266	ENSCHIG00000016611
GO:0022803	passive transmembrane transporter activity	molecular_function	0.75211	1	1	69	416	22266	ENSCHIG00000016611
GO:0080090	regulation of primary metabolic process	biological_process	0.75442	1	12	69	4210	22266	ENSCHIG00000023400,ENSCHIG00000017921,ENSCHIG00000020693,ENSCHIG00000020342,ENSCHIG00000005870,ENSCHIG00000017287,ENSCHIG00000011320,ENSCHIG00000008777,ENSCHIG00000004618,ENSCHIG00000016095,ENSCHIG00000024052,ENSCHIG00000021581
GO:0023051	regulation of signaling	biological_process	0.75734	1	6	69	2231	22266	ENSCHIG00000011320,ENSCHIG00000023400,ENSCHIG00000002816,ENSCHIG00000008777,ENSCHIG00000020693,ENSCHIG00000024052
GO:0043604	amide biosynthetic process	biological_process	0.75941	1	2	69	904	22266	ENSCHIG00000010591,ENSCHIG00000011028
GO:0046983	protein dimerization activity	molecular_function	0.75985	1	2	69	853	22266	ENSCHIG00000016095,ENSCHIG00000016611
GO:0050896	response to stimulus	biological_process	0.76048	1	19	69	6548	22266	ENSCHIG00000017609,ENSCHIG00000010803,ENSCHIG00000008777,ENSCHIG00000002816,ENSCHIG00000011320,ENSCHIG00000022732,ENSCHIG00000019114,ENSCHIG00000017921,ENSCHIG00000024052,ENSCHIG00000012648,ENSCHIG00000015283,ENSCHIG00000016611,ENSCHIG00000012398,ENSCHIG00000010779,ENSCHIG00000012195,ENSCHIG00000020693,ENSCHIG00000021172,ENSCHIG00000020647,ENSCHIG00000023400
GO:0031326	regulation of cellular biosynthetic process	biological_process	0.76051	1	8	69	2907	22266	ENSCHIG00000008777,ENSCHIG00000004618,ENSCHIG00000021581,ENSCHIG00000016095,ENSCHIG00000023400,ENSCHIG00000005870,ENSCHIG00000020342,ENSCHIG00000017287
GO:0019904	protein domain specific binding	molecular_function	0.762	1	1	69	428	22266	ENSCHIG00000021581
GO:0098771	inorganic ion homeostasis	biological_process	0.76268	1	1	69	434	22266	ENSCHIG00000023400
GO:0099513	polymeric cytoskeletal fiber	cellular_component	0.76403	1	1	69	440	22266	ENSCHIG00000014749
GO:0000978	RNA polymerase II cis-regulatory region sequence-specific DNA binding	molecular_function	0.76555	1	1	69	431	22266	ENSCHIG00000021581
GO:0006518	peptide metabolic process	biological_process	0.76637	1	2	69	917	22266	ENSCHIG00000010591,ENSCHIG00000011028
GO:0051716	cellular response to stimulus	biological_process	0.76716	1	16	69	5603	22266	ENSCHIG00000017609,ENSCHIG00000002816,ENSCHIG00000008777,ENSCHIG00000010803,ENSCHIG00000011320,ENSCHIG00000022732,ENSCHIG00000017921,ENSCHIG00000012648,ENSCHIG00000024052,ENSCHIG00000016611,ENSCHIG00000015283,ENSCHIG00000012195,ENSCHIG00000020693,ENSCHIG00000021172,ENSCHIG00000020647,ENSCHIG00000023400
GO:0009889	regulation of biosynthetic process	biological_process	0.77297	1	8	69	2944	22266	ENSCHIG00000017287,ENSCHIG00000020342,ENSCHIG00000005870,ENSCHIG00000023400,ENSCHIG00000016095,ENSCHIG00000021581,ENSCHIG00000004618,ENSCHIG00000008777
GO:0005740	mitochondrial envelope	cellular_component	0.77722	1	1	69	504	22266	ENSCHIG00000011379
GO:0061024	membrane organization	biological_process	0.77731	1	1	69	454	22266	ENSCHIG00000024443
GO:0006812	cation transport	biological_process	0.77831	1	2	69	866	22266	ENSCHIG00000023400,ENSCHIG00000016611
GO:0055085	transmembrane transport	biological_process	0.78058	1	3	69	1237	22266	ENSCHIG00000023400,ENSCHIG00000020647,ENSCHIG00000016611
GO:0009986	cell surface	cellular_component	0.78187	1	1	69	453	22266	ENSCHIG00000012648
GO:0034654	nucleobase-containing compound biosynthetic process	biological_process	0.78271	1	8	69	2993	22266	ENSCHIG00000020342,ENSCHIG00000005870,ENSCHIG00000017287,ENSCHIG00000023400,ENSCHIG00000021581,ENSCHIG00000016095,ENSCHIG00000008777,ENSCHIG00000004618
GO:0048609	multicellular organismal reproductive process	biological_process	0.78392	1	1	69	460	22266	ENSCHIG00000017287
GO:0000987	cis-regulatory region sequence-specific DNA binding	molecular_function	0.78402	1	1	69	455	22266	ENSCHIG00000021581
GO:0042592	homeostatic process	biological_process	0.78482	1	3	69	1244	22266	ENSCHIG00000016611,ENSCHIG00000017609,ENSCHIG00000023400
GO:0031323	regulation of cellular metabolic process	biological_process	0.78821	1	12	69	4325	22266	ENSCHIG00000011320,ENSCHIG00000004618,ENSCHIG00000008777,ENSCHIG00000016095,ENSCHIG00000024052,ENSCHIG00000021581,ENSCHIG00000023400,ENSCHIG00000006212,ENSCHIG00000020693,ENSCHIG00000017287,ENSCHIG00000020342,ENSCHIG00000005870
GO:1901137	carbohydrate derivative biosynthetic process	biological_process	0.79	1	1	69	479	22266	ENSCHIG00000017785
GO:0005634	nucleus	cellular_component	0.79109	1	18	69	6856	22266	ENSCHIG00000005409,ENSCHIG00000023615,ENSCHIG00000004618,Novel00078,ENSCHIG00000021581,ENSCHIG00000023400,ENSCHIG00000020647,ENSCHIG00000014749,ENSCHIG00000017287,ENSCHIG00000011320,ENSCHIG00000003652,ENSCHIG00000007330,ENSCHIG00000002784,ENSCHIG00000023568,ENSCHIG00000019114,ENSCHIG00000025851,ENSCHIG00000024757,ENSCHIG00000020342
GO:0009057	macromolecule catabolic process	biological_process	0.79259	1	2	69	885	22266	ENSCHIG00000023400,ENSCHIG00000017921
GO:0022414	reproductive process	biological_process	0.79359	1	2	69	890	22266	ENSCHIG00000024443,ENSCHIG00000017287
GO:0000003	reproduction	biological_process	0.7941	1	2	69	891	22266	ENSCHIG00000024443,ENSCHIG00000017287
GO:0008104	protein localization	biological_process	0.79465	1	4	69	1645	22266	ENSCHIG00000023400,ENSCHIG00000002816,ENSCHIG00000025851,ENSCHIG00000020641
GO:0032940	secretion by cell	biological_process	0.79477	1	1	69	478	22266	ENSCHIG00000009277
GO:0045944	positive regulation of transcription by RNA polymerase II	biological_process	0.79912	1	2	69	888	22266	ENSCHIG00000021581,ENSCHIG00000017287
GO:0031325	positive regulation of cellular metabolic process	biological_process	0.79981	1	6	69	2345	22266	ENSCHIG00000024052,ENSCHIG00000021581,ENSCHIG00000020342,ENSCHIG00000017287,ENSCHIG00000020693,ENSCHIG00000023400
GO:0006811	ion transport	biological_process	0.80042	1	3	69	1288	22266	ENSCHIG00000016611,ENSCHIG00000020647,ENSCHIG00000023400
GO:0043229	intracellular organelle	cellular_component	0.80151	1	32	69	11499	22266	ENSCHIG00000011028,ENSCHIG00000002816,ENSCHIG00000023568,ENSCHIG00000017785,ENSCHIG00000019114,Novel01535,ENSCHIG00000024757,ENSCHIG00000017627,ENSCHIG00000005409,ENSCHIG00000002693,ENSCHIG00000024443,ENSCHIG00000023615,ENSCHIG00000011379,ENSCHIG00000016241,ENSCHIG00000017287,ENSCHIG00000011320,ENSCHIG00000003652,ENSCHIG00000002784,ENSCHIG00000007330,ENSCHIG00000012770,ENSCHIG00000025851,ENSCHIG0…
GO:0018130	heterocycle biosynthetic process	biological_process	0.80169	1	8	69	3055	22266	ENSCHIG00000004618,ENSCHIG00000008777,ENSCHIG00000021581,ENSCHIG00000016095,ENSCHIG00000023400,ENSCHIG00000020342,ENSCHIG00000017287,ENSCHIG00000005870
GO:0019438	aromatic compound biosynthetic process	biological_process	0.80191	1	8	69	3055	22266	ENSCHIG00000016095,ENSCHIG00000021581,ENSCHIG00000004618,ENSCHIG00000008777,ENSCHIG00000020342,ENSCHIG00000005870,ENSCHIG00000017287,ENSCHIG00000023400
GO:0060255	regulation of macromolecule metabolic process	biological_process	0.80288	1	13	69	4797	22266	ENSCHIG00000016095,ENSCHIG00000012648,ENSCHIG00000024052,ENSCHIG00000021581,ENSCHIG00000011320,ENSCHIG00000004618,ENSCHIG00000008777,ENSCHIG00000020693,ENSCHIG00000017287,ENSCHIG00000020342,ENSCHIG00000005870,ENSCHIG00000023400,ENSCHIG00000017921
GO:0050794	regulation of cellular process	biological_process	0.80636	1	25	69	8608	22266	ENSCHIG00000004618,ENSCHIG00000021581,ENSCHIG00000024052,ENSCHIG00000012648,ENSCHIG00000015283,ENSCHIG00000012398,ENSCHIG00000016611,ENSCHIG00000021172,ENSCHIG00000023400,ENSCHIG00000017287,ENSCHIG00000012195,ENSCHIG00000020693,ENSCHIG00000010803,ENSCHIG00000007330,ENSCHIG00000008777,ENSCHIG00000002816,ENSCHIG00000011320,ENSCHIG00000017609,ENSCHIG00000016095,ENSCHIG00000017921,ENSCHIG00000020342,…
GO:0001817	regulation of cytokine production	biological_process	0.80783	1	1	69	495	22266	ENSCHIG00000012648
GO:0016787	hydrolase activity	molecular_function	0.80796	1	6	69	2382	22266	Novel00647,ENSCHIG00000012398,ENSCHIG00000023400,ENSCHIG00000011320,ENSCHIG00000011415,ENSCHIG00000003416
GO:0001816	cytokine production	biological_process	0.81186	1	1	69	501	22266	ENSCHIG00000012648
GO:0005694	chromosome	cellular_component	0.81308	1	2	69	942	22266	ENSCHIG00000019114,Novel00078
GO:0051649	establishment of localization in cell	biological_process	0.81316	1	3	69	1325	22266	ENSCHIG00000023400,ENSCHIG00000025851,ENSCHIG00000020641
GO:0051050	positive regulation of transport	biological_process	0.81414	1	1	69	507	22266	ENSCHIG00000023400
GO:0140352	export from cell	biological_process	0.81688	1	1	69	512	22266	ENSCHIG00000009277
GO:0033554	cellular response to stress	biological_process	0.81902	1	3	69	1318	22266	ENSCHIG00000016611,ENSCHIG00000002816,ENSCHIG00000023400
GO:0023052	signaling	biological_process	0.82145	1	13	69	4846	22266	ENSCHIG00000020693,ENSCHIG00000022732,ENSCHIG00000012195,ENSCHIG00000023400,ENSCHIG00000017921,ENSCHIG00000021172,ENSCHIG00000017609,ENSCHIG00000015283,ENSCHIG00000012648,ENSCHIG00000024052,ENSCHIG00000011320,ENSCHIG00000008777,ENSCHIG00000002816
GO:0006629	lipid metabolic process	biological_process	0.82181	1	2	69	943	22266	ENSCHIG00000012398,ENSCHIG00000021581
GO:0035639	purine ribonucleoside triphosphate binding	molecular_function	0.82189	1	4	69	1687	22266	ENSCHIG00000023615,ENSCHIG00000020693,ENSCHIG00000012195,ENSCHIG00000022528
GO:0016740	transferase activity	molecular_function	0.82206	1	5	69	2052	22266	ENSCHIG00000023615,ENSCHIG00000022528,ENSCHIG00000012195,ENSCHIG00000017785,ENSCHIG00000020693
GO:0043009	chordate embryonic development	biological_process	0.8235	1	1	69	515	22266	ENSCHIG00000009277
GO:0010243	response to organonitrogen compound	biological_process	0.82408	1	1	69	516	22266	ENSCHIG00000020647
GO:1901362	organic cyclic compound biosynthetic process	biological_process	0.82435	1	8	69	3132	22266	ENSCHIG00000008777,ENSCHIG00000004618,ENSCHIG00000021581,ENSCHIG00000016095,ENSCHIG00000023400,ENSCHIG00000017287,ENSCHIG00000020342,ENSCHIG00000005870
GO:0006807	nitrogen compound metabolic process	biological_process	0.82626	1	27	69	9910	22266	ENSCHIG00000011415,ENSCHIG00000023400,ENSCHIG00000020647,ENSCHIG00000020693,ENSCHIG00000012195,ENSCHIG00000017287,ENSCHIG00000004618,ENSCHIG00000023615,ENSCHIG00000012398,ENSCHIG00000015283,ENSCHIG00000010591,ENSCHIG00000021581,ENSCHIG00000024052,ENSCHIG00000003416,ENSCHIG00000017921,ENSCHIG00000019114,ENSCHIG00000025851,ENSCHIG00000005870,ENSCHIG00000020342,ENSCHIG00000011028,ENSCHIG00000011320,…
GO:0009792	embryo development ending in birth or egg hatching	biological_process	0.82803	1	1	69	523	22266	ENSCHIG00000009277
GO:0046907	intracellular transport	biological_process	0.82836	1	2	69	973	22266	ENSCHIG00000025851,ENSCHIG00000020641
GO:0031329	regulation of cellular catabolic process	biological_process	0.82884	1	1	69	525	22266	ENSCHIG00000006212
GO:0004888	transmembrane signaling receptor activity	molecular_function	0.82889	1	3	69	1401	22266	ENSCHIG00000020693,ENSCHIG00000015283,ENSCHIG00000012648
GO:0010628	positive regulation of gene expression	biological_process	0.83022	1	4	69	1723	22266	ENSCHIG00000023400,ENSCHIG00000021581,ENSCHIG00000017287,ENSCHIG00000020342
GO:0016567	protein ubiquitination	biological_process	0.83075	1	1	69	531	22266	ENSCHIG00000017921
GO:0015031	protein transport	biological_process	0.83104	1	2	69	980	22266	ENSCHIG00000025851,ENSCHIG00000020641
GO:0007154	cell communication	biological_process	0.8341	1	13	69	4900	22266	ENSCHIG00000024052,ENSCHIG00000012648,ENSCHIG00000015283,ENSCHIG00000017609,ENSCHIG00000008777,ENSCHIG00000002816,ENSCHIG00000011320,ENSCHIG00000022732,ENSCHIG00000012195,ENSCHIG00000020693,ENSCHIG00000021172,ENSCHIG00000017921,ENSCHIG00000023400
GO:0044249	cellular biosynthetic process	biological_process	0.83415	1	12	69	4597	22266	ENSCHIG00000008777,ENSCHIG00000004618,ENSCHIG00000011028,ENSCHIG00000017785,ENSCHIG00000021581,ENSCHIG00000012398,ENSCHIG00000010591,ENSCHIG00000016095,ENSCHIG00000023400,ENSCHIG00000005870,ENSCHIG00000020342,ENSCHIG00000017287
GO:1901575	organic substance catabolic process	biological_process	0.83517	1	3	69	1370	22266	ENSCHIG00000023400,ENSCHIG00000017921,ENSCHIG00000012398
GO:0051606	detection of stimulus	biological_process	0.83531	1	1	69	575	22266	ENSCHIG00000015283
GO:0032555	purine ribonucleotide binding	molecular_function	0.837	1	4	69	1731	22266	ENSCHIG00000023615,ENSCHIG00000022528,ENSCHIG00000012195,ENSCHIG00000020693
GO:0043227	membrane-bounded organelle	cellular_component	0.83951	1	27	69	9983	22266	ENSCHIG00000020342,ENSCHIG00000025851,ENSCHIG00000024757,Novel01535,ENSCHIG00000019114,ENSCHIG00000017785,ENSCHIG00000023568,ENSCHIG00000002816,ENSCHIG00000007330,ENSCHIG00000002784,ENSCHIG00000003652,ENSCHIG00000011320,ENSCHIG00000012195,ENSCHIG00000017287,ENSCHIG00000014749,ENSCHIG00000016241,ENSCHIG00000023400,ENSCHIG00000020647,ENSCHIG00000011379,Novel00078,ENSCHIG00000021581,ENSCHIG000000123…
GO:0017076	purine nucleotide binding	molecular_function	0.84183	1	4	69	1746	22266	ENSCHIG00000023615,ENSCHIG00000012195,ENSCHIG00000022528,ENSCHIG00000020693
GO:0032553	ribonucleotide binding	molecular_function	0.84194	1	4	69	1746	22266	ENSCHIG00000023615,ENSCHIG00000020693,ENSCHIG00000022528,ENSCHIG00000012195
GO:0043066	negative regulation of apoptotic process	biological_process	0.84484	1	1	69	560	22266	ENSCHIG00000023400
GO:0044248	cellular catabolic process	biological_process	0.84501	1	3	69	1395	22266	ENSCHIG00000006212,ENSCHIG00000012398,ENSCHIG00000017993
GO:1901576	organic substance biosynthetic process	biological_process	0.84671	1	12	69	4653	22266	ENSCHIG00000023400,ENSCHIG00000020342,ENSCHIG00000005870,ENSCHIG00000017287,ENSCHIG00000008777,ENSCHIG00000004618,ENSCHIG00000011028,ENSCHIG00000021581,ENSCHIG00000017785,ENSCHIG00000010591,ENSCHIG00000016095,ENSCHIG00000012398
GO:0031090	organelle membrane	cellular_component	0.84699	1	4	69	1840	22266	ENSCHIG00000010779,ENSCHIG00000024443,ENSCHIG00000012398,ENSCHIG00000011379
GO:0046903	secretion	biological_process	0.84725	1	1	69	566	22266	ENSCHIG00000009277
GO:0015833	peptide transport	biological_process	0.84963	1	2	69	1024	22266	ENSCHIG00000025851,ENSCHIG00000020641
GO:0044237	cellular metabolic process	biological_process	0.84984	1	28	69	10359	22266	ENSCHIG00000020693,ENSCHIG00000017287,ENSCHIG00000012195,ENSCHIG00000023400,ENSCHIG00000020647,ENSCHIG00000015283,ENSCHIG00000010591,ENSCHIG00000012398,ENSCHIG00000024052,ENSCHIG00000021581,ENSCHIG00000023615,ENSCHIG00000004618,ENSCHIG00000025851,ENSCHIG00000006212,ENSCHIG00000005870,ENSCHIG00000020342,ENSCHIG00000019114,ENSCHIG00000003416,ENSCHIG00000017921,ENSCHIG00000016095,ENSCHIG00000022528,…
GO:0012505	endomembrane system	cellular_component	0.85063	1	6	69	2531	22266	ENSCHIG00000012398,ENSCHIG00000024757,ENSCHIG00000012195,ENSCHIG00000017785,ENSCHIG00000010779,ENSCHIG00000024443
GO:0031974	membrane-enclosed lumen	cellular_component	0.85188	1	10	69	4121	22266	ENSCHIG00000023400,Novel01535,ENSCHIG00000020342,ENSCHIG00000005409,ENSCHIG00000011320,ENSCHIG00000002784,ENSCHIG00000023615,ENSCHIG00000003652,ENSCHIG00000023568,ENSCHIG00000021581
GO:0043233	organelle lumen	cellular_component	0.85188	1	10	69	4121	22266	ENSCHIG00000023400,Novel01535,ENSCHIG00000020342,ENSCHIG00000011320,ENSCHIG00000005409,ENSCHIG00000003652,ENSCHIG00000023615,ENSCHIG00000002784,ENSCHIG00000023568,ENSCHIG00000021581
GO:0070013	intracellular organelle lumen	cellular_component	0.85188	1	10	69	4121	22266	Novel01535,ENSCHIG00000023400,ENSCHIG00000020342,ENSCHIG00000002784,ENSCHIG00000023615,ENSCHIG00000003652,ENSCHIG00000005409,ENSCHIG00000011320,ENSCHIG00000021581,ENSCHIG00000023568
GO:1901698	response to nitrogen compound	biological_process	0.85322	1	1	69	570	22266	ENSCHIG00000020647
GO:0032879	regulation of localization	biological_process	0.85364	1	4	69	1797	22266	ENSCHIG00000010803,ENSCHIG00000023400,ENSCHIG00000012195,ENSCHIG00000021581
GO:0043069	negative regulation of programmed cell death	biological_process	0.8546	1	1	69	579	22266	ENSCHIG00000023400
GO:0022857	transmembrane transporter activity	molecular_function	0.85706	1	2	69	1022	22266	ENSCHIG00000020647,ENSCHIG00000016611
GO:0042802	identical protein binding	molecular_function	0.85869	1	3	69	1434	22266	ENSCHIG00000025508,ENSCHIG00000022732,ENSCHIG00000020342
GO:0043170	macromolecule metabolic process	biological_process	0.8591	1	26	69	9848	22266	ENSCHIG00000012195,ENSCHIG00000017287,ENSCHIG00000020693,ENSCHIG00000011415,ENSCHIG00000023400,ENSCHIG00000012648,ENSCHIG00000021581,ENSCHIG00000024052,ENSCHIG00000010591,ENSCHIG00000015283,ENSCHIG00000004618,ENSCHIG00000023615,ENSCHIG00000020342,ENSCHIG00000005870,ENSCHIG00000025851,ENSCHIG00000017921,ENSCHIG00000003416,ENSCHIG00000019114,ENSCHIG00000017785,ENSCHIG00000022528,ENSCHIG00000016095,…
GO:0009058	biosynthetic process	biological_process	0.86115	1	12	69	4720	22266	ENSCHIG00000020342,ENSCHIG00000005870,ENSCHIG00000017287,ENSCHIG00000023400,ENSCHIG00000010591,ENSCHIG00000016095,ENSCHIG00000012398,ENSCHIG00000021581,ENSCHIG00000017785,ENSCHIG00000011028,ENSCHIG00000008777,ENSCHIG00000004618
GO:0042886	amide transport	biological_process	0.86137	1	2	69	1054	22266	ENSCHIG00000020641,ENSCHIG00000025851
GO:0007166	cell surface receptor signaling pathway	biological_process	0.86227	1	4	69	1818	22266	ENSCHIG00000020693,ENSCHIG00000012648,ENSCHIG00000022732,ENSCHIG00000008777
GO:0003006	developmental process involved in reproduction	biological_process	0.86343	1	1	69	595	22266	ENSCHIG00000017287
GO:0038023	signaling receptor activity	molecular_function	0.86444	1	3	69	1502	22266	ENSCHIG00000012648,ENSCHIG00000020693,ENSCHIG00000015283
GO:0060089	molecular transducer activity	molecular_function	0.86444	1	3	69	1502	22266	ENSCHIG00000020693,ENSCHIG00000015283,ENSCHIG00000012648
GO:0010468	regulation of gene expression	biological_process	0.86569	1	9	69	3714	22266	ENSCHIG00000020342,ENSCHIG00000017287,ENSCHIG00000005870,ENSCHIG00000023400,ENSCHIG00000016095,ENSCHIG00000021581,ENSCHIG00000012648,ENSCHIG00000004618,ENSCHIG00000008777
GO:0045184	establishment of protein localization	biological_process	0.86619	1	2	69	1068	22266	ENSCHIG00000020641,ENSCHIG00000025851
GO:0003676	nucleic acid binding	molecular_function	0.86646	1	10	69	4392	22266	ENSCHIG00000004618,ENSCHIG00000011028,ENSCHIG00000021581,ENSCHIG00000016095,ENSCHIG00000010591,ENSCHIG00000019114,ENSCHIG00000012770,ENSCHIG00000017287,ENSCHIG00000024368,Novel00647
GO:0033365	protein localization to organelle	biological_process	0.86651	1	1	69	608	22266	ENSCHIG00000002816
GO:0043226	organelle	cellular_component	0.86775	1	32	69	11838	22266	ENSCHIG00000011379,ENSCHIG00000024443,ENSCHIG00000023615,ENSCHIG00000005409,ENSCHIG00000002693,ENSCHIG00000017287,ENSCHIG00000016241,ENSCHIG00000017785,ENSCHIG00000023568,ENSCHIG00000002816,ENSCHIG00000011028,ENSCHIG00000017627,ENSCHIG00000024757,ENSCHIG00000019114,Novel01535,ENSCHIG00000021581,Novel00078,ENSCHIG00000010591,ENSCHIG00000012398,ENSCHIG00000004618,ENSCHIG00000010779,ENSCHIG000000121…
GO:0030097	hemopoiesis	biological_process	0.86822	1	1	69	605	22266	ENSCHIG00000012648
GO:0031981	nuclear lumen	cellular_component	0.86854	1	9	69	3839	22266	ENSCHIG00000005409,ENSCHIG00000011320,ENSCHIG00000003652,ENSCHIG00000002784,ENSCHIG00000023615,ENSCHIG00000023568,ENSCHIG00000021581,ENSCHIG00000023400,ENSCHIG00000020342
GO:0051641	cellular localization	biological_process	0.86954	1	4	69	1866	22266	ENSCHIG00000025851,ENSCHIG00000020641,ENSCHIG00000023400,ENSCHIG00000002816
GO:0016604	nuclear body	cellular_component	0.87537	1	1	69	624	22266	ENSCHIG00000020342
GO:1902533	positive regulation of intracellular signal transduction	biological_process	0.87694	1	1	69	626	22266	ENSCHIG00000024052
GO:0060548	negative regulation of cell death	biological_process	0.87855	1	1	69	633	22266	ENSCHIG00000023400
GO:0060341	regulation of cellular localization	biological_process	0.87972	1	1	69	631	22266	ENSCHIG00000023400
GO:0070887	cellular response to chemical stimulus	biological_process	0.88155	1	4	69	1896	22266	ENSCHIG00000010803,ENSCHIG00000023400,ENSCHIG00000020647,ENSCHIG00000016611
GO:0005887	integral component of plasma membrane	cellular_component	0.88213	1	1	69	628	22266	ENSCHIG00000020693
GO:0048534	hematopoietic or lymphoid organ development	biological_process	0.88308	1	1	69	640	22266	ENSCHIG00000012648
GO:0045202	synapse	cellular_component	0.88322	1	1	69	633	22266	ENSCHIG00000020693
GO:1901701	cellular response to oxygen-containing compound	biological_process	0.88636	1	1	69	647	22266	ENSCHIG00000020647
GO:0019752	carboxylic acid metabolic process	biological_process	0.88684	1	1	69	649	22266	ENSCHIG00000021581
GO:0033036	macromolecule localization	biological_process	0.88828	1	4	69	1939	22266	ENSCHIG00000002816,ENSCHIG00000023400,ENSCHIG00000020641,ENSCHIG00000025851
GO:0043167	ion binding	molecular_function	0.88878	1	12	69	4750	22266	ENSCHIG00000012398,ENSCHIG00000022528,ENSCHIG00000011379,ENSCHIG00000017785,ENSCHIG00000017340,ENSCHIG00000000407,ENSCHIG00000023615,ENSCHIG00000020693,ENSCHIG00000017287,ENSCHIG00000024368,ENSCHIG00000012195,ENSCHIG00000023400
GO:0008152	metabolic process	biological_process	0.89329	1	31	69	11633	22266	ENSCHIG00000010591,ENSCHIG00000015283,ENSCHIG00000012398,ENSCHIG00000024052,ENSCHIG00000021581,ENSCHIG00000012648,ENSCHIG00000004618,ENSCHIG00000023615,ENSCHIG00000020693,ENSCHIG00000017287,ENSCHIG00000012195,ENSCHIG00000020647,ENSCHIG00000023400,ENSCHIG00000011415,ENSCHIG00000017609,ENSCHIG00000016095,ENSCHIG00000022528,ENSCHIG00000017993,ENSCHIG00000017785,ENSCHIG00000011320,ENSCHIG00000011028,…
GO:0043231	intracellular membrane-bounded organelle	cellular_component	0.89395	1	24	69	9365	22266	ENSCHIG00000020342,ENSCHIG00000024757,ENSCHIG00000025851,ENSCHIG00000019114,Novel01535,ENSCHIG00000017785,ENSCHIG00000023568,ENSCHIG00000003652,ENSCHIG00000002816,ENSCHIG00000007330,ENSCHIG00000002784,ENSCHIG00000011320,ENSCHIG00000017287,ENSCHIG00000012195,ENSCHIG00000014749,ENSCHIG00000023400,ENSCHIG00000020647,ENSCHIG00000021581,Novel00078,ENSCHIG00000011379,ENSCHIG00000012398,ENSCHIG000000046…
GO:0005215	transporter activity	molecular_function	0.89402	1	2	69	1134	22266	ENSCHIG00000020647,ENSCHIG00000016611
GO:0097367	carbohydrate derivative binding	molecular_function	0.89466	1	4	69	1935	22266	ENSCHIG00000023615,ENSCHIG00000020693,ENSCHIG00000012195,ENSCHIG00000022528
GO:0005615	extracellular space	cellular_component	0.89628	1	1	69	693	22266	ENSCHIG00000006212
GO:0005739	mitochondrion	cellular_component	0.89634	1	2	69	1219	22266	Novel01535,ENSCHIG00000011379
GO:0071702	organic substance transport	biological_process	0.89726	1	3	69	1581	22266	ENSCHIG00000016611,ENSCHIG00000025851,ENSCHIG00000020641
GO:0002520	immune system development	biological_process	0.89981	1	1	69	685	22266	ENSCHIG00000012648
GO:0000166	nucleotide binding	molecular_function	0.90053	1	4	69	1963	22266	ENSCHIG00000023615,ENSCHIG00000012195,ENSCHIG00000022528,ENSCHIG00000020693
GO:1901265	nucleoside phosphate binding	molecular_function	0.90053	1	4	69	1963	22266	ENSCHIG00000023615,ENSCHIG00000020693,ENSCHIG00000012195,ENSCHIG00000022528
GO:0043436	oxoacid metabolic process	biological_process	0.90127	1	1	69	688	22266	ENSCHIG00000021581
GO:0031226	intrinsic component of plasma membrane	cellular_component	0.9013	1	1	69	681	22266	ENSCHIG00000020693
GO:0006996	organelle organization	biological_process	0.90235	1	6	69	2752	22266	ENSCHIG00000014749,ENSCHIG00000021581,ENSCHIG00000020342,ENSCHIG00000017627,ENSCHIG00000023400,ENSCHIG00000010803
GO:0006082	organic acid metabolic process	biological_process	0.90759	1	1	69	707	22266	ENSCHIG00000021581
GO:1901363	heterocyclic compound binding	molecular_function	0.90797	1	15	69	6308	22266	ENSCHIG00000012195,ENSCHIG00000024368,ENSCHIG00000017287,ENSCHIG00000020693,Novel00647,ENSCHIG00000019114,ENSCHIG00000012770,ENSCHIG00000017340,ENSCHIG00000022528,ENSCHIG00000021581,ENSCHIG00000016095,ENSCHIG00000010591,ENSCHIG00000004618,ENSCHIG00000023615,ENSCHIG00000011028
GO:0044255	cellular lipid metabolic process	biological_process	0.90823	1	1	69	714	22266	ENSCHIG00000012398
GO:0009887	animal organ morphogenesis	biological_process	0.91032	1	1	69	714	22266	ENSCHIG00000021581
GO:0050789	regulation of biological process	biological_process	0.91143	1	25	69	9309	22266	ENSCHIG00000006212,ENSCHIG00000022732,ENSCHIG00000020342,ENSCHIG00000017627,ENSCHIG00000005870,ENSCHIG00000017921,ENSCHIG00000016095,ENSCHIG00000017609,ENSCHIG00000011320,ENSCHIG00000008777,ENSCHIG00000007330,ENSCHIG00000002816,ENSCHIG00000010803,ENSCHIG00000020693,ENSCHIG00000012195,ENSCHIG00000017287,ENSCHIG00000023400,ENSCHIG00000021172,ENSCHIG00000012398,ENSCHIG00000016611,ENSCHIG00000015283,…
GO:0044877	protein-containing complex binding	molecular_function	0.91157	1	1	69	723	22266	ENSCHIG00000014749
GO:0030234	enzyme regulator activity	molecular_function	0.91235	1	1	69	736	22266	ENSCHIG00000023400
GO:0097159	organic cyclic compound binding	molecular_function	0.91372	1	15	69	6350	22266	Novel00647,ENSCHIG00000020693,ENSCHIG00000024368,ENSCHIG00000017287,ENSCHIG00000012195,ENSCHIG00000012770,ENSCHIG00000019114,ENSCHIG00000010591,ENSCHIG00000016095,ENSCHIG00000022528,ENSCHIG00000021581,ENSCHIG00000017340,ENSCHIG00000011028,ENSCHIG00000023615,ENSCHIG00000004618
GO:0016070	RNA metabolic process	biological_process	0.91639	1	11	69	5163	22266	ENSCHIG00000017287,ENSCHIG00000020342,ENSCHIG00000005870,ENSCHIG00000025851,ENSCHIG00000023400,ENSCHIG00000021581,ENSCHIG00000016095,ENSCHIG00000003652,ENSCHIG00000008777,ENSCHIG00000002784,ENSCHIG00000004618
GO:1990904	ribonucleoprotein complex	cellular_component	0.91888	1	2	69	1619	22266	ENSCHIG00000010591,Novel01535
GO:1901135	carbohydrate derivative metabolic process	biological_process	0.9201	1	1	69	764	22266	ENSCHIG00000017785
GO:0022402	cell cycle process	biological_process	0.92268	1	1	69	758	22266	ENSCHIG00000023400
GO:0071705	nitrogen compound transport	biological_process	0.92673	1	2	69	1281	22266	ENSCHIG00000020641,ENSCHIG00000025851
GO:0005654	nucleoplasm	cellular_component	0.92766	1	6	69	2897	22266	ENSCHIG00000023568,ENSCHIG00000021581,ENSCHIG00000020342,ENSCHIG00000011320,ENSCHIG00000005409,ENSCHIG00000023615
GO:0090304	nucleic acid metabolic process	biological_process	0.92992	1	12	69	5613	22266	ENSCHIG00000019114,ENSCHIG00000023400,ENSCHIG00000005870,ENSCHIG00000020342,ENSCHIG00000017287,ENSCHIG00000025851,ENSCHIG00000003652,ENSCHIG00000002784,ENSCHIG00000008777,ENSCHIG00000004618,ENSCHIG00000021581,ENSCHIG00000016095
GO:0005622	intracellular	cellular_component	0.93247	1	34	69	12934	22266	ENSCHIG00000016241,ENSCHIG00000017287,ENSCHIG00000005409,ENSCHIG00000002693,ENSCHIG00000024443,ENSCHIG00000023615,ENSCHIG00000011379,ENSCHIG00000019114,Novel01535,ENSCHIG00000024757,ENSCHIG00000017627,ENSCHIG00000011028,ENSCHIG00000009277,ENSCHIG00000002816,ENSCHIG00000023568,ENSCHIG00000017785,ENSCHIG00000020647,ENSCHIG00000023400,ENSCHIG00000014749,ENSCHIG00000012195,ENSCHIG00000010779,ENSCHIG0…
GO:0044281	small molecule metabolic process	biological_process	0.93337	1	2	69	1314	22266	ENSCHIG00000012398,ENSCHIG00000021581
GO:0065007	biological regulation	biological_process	0.93667	1	26	69	9849	22266	ENSCHIG00000021172,ENSCHIG00000023400,ENSCHIG00000020647,ENSCHIG00000017287,ENSCHIG00000012195,ENSCHIG00000020693,ENSCHIG00000004618,ENSCHIG00000021581,ENSCHIG00000024052,ENSCHIG00000012648,ENSCHIG00000015283,ENSCHIG00000012398,ENSCHIG00000016611,ENSCHIG00000017921,ENSCHIG00000017627,ENSCHIG00000020342,ENSCHIG00000005870,ENSCHIG00000022732,ENSCHIG00000006212,ENSCHIG00000010803,ENSCHIG00000007330,…
GO:0044238	primary metabolic process	biological_process	0.93671	1	26	69	10340	22266	ENSCHIG00000022528,ENSCHIG00000017785,ENSCHIG00000016095,ENSCHIG00000003652,ENSCHIG00000008777,ENSCHIG00000002784,ENSCHIG00000011320,ENSCHIG00000011028,ENSCHIG00000020342,ENSCHIG00000005870,ENSCHIG00000025851,ENSCHIG00000019114,ENSCHIG00000017921,ENSCHIG00000003416,ENSCHIG00000024052,ENSCHIG00000021581,ENSCHIG00000015283,ENSCHIG00000010591,ENSCHIG00000012398,ENSCHIG00000004618,ENSCHIG00000023615,…
GO:0071495	cellular response to endogenous stimulus	biological_process	0.93896	1	1	69	822	22266	ENSCHIG00000020647
GO:1901700	response to oxygen-containing compound	biological_process	0.94053	1	1	69	835	22266	ENSCHIG00000020647
GO:0065003	protein-containing complex assembly	biological_process	0.94215	1	3	69	2168	22266	ENSCHIG00000010803,ENSCHIG00000023400,ENSCHIG00000017627
GO:0003824	catalytic activity	molecular_function	0.94348	1	13	69	5535	22266	ENSCHIG00000011320,ENSCHIG00000023615,ENSCHIG00000012398,ENSCHIG00000022528,ENSCHIG00000017785,ENSCHIG00000017340,ENSCHIG00000023400,ENSCHIG00000011415,ENSCHIG00000026773,ENSCHIG00000003416,Novel00647,ENSCHIG00000020693,ENSCHIG00000012195
GO:0071704	organic substance metabolic process	biological_process	0.94767	1	28	69	11172	22266	ENSCHIG00000019114,ENSCHIG00000003416,ENSCHIG00000017921,ENSCHIG00000005870,ENSCHIG00000020342,ENSCHIG00000025851,ENSCHIG00000003652,ENSCHIG00000008777,ENSCHIG00000002784,ENSCHIG00000011320,ENSCHIG00000011028,ENSCHIG00000022528,ENSCHIG00000017785,ENSCHIG00000016095,ENSCHIG00000023400,ENSCHIG00000020647,ENSCHIG00000011415,ENSCHIG00000017287,ENSCHIG00000012195,ENSCHIG00000020693,ENSCHIG00000023615,…
GO:0036094	small molecule binding	molecular_function	0.94776	1	4	69	2245	22266	ENSCHIG00000020693,ENSCHIG00000012195,ENSCHIG00000022528,ENSCHIG00000023615
GO:0006725	cellular aromatic compound metabolic process	biological_process	0.94834	1	13	69	6143	22266	ENSCHIG00000008777,ENSCHIG00000004618,ENSCHIG00000002784,ENSCHIG00000003652,ENSCHIG00000021581,ENSCHIG00000016095,ENSCHIG00000019114,ENSCHIG00000020647,ENSCHIG00000023400,ENSCHIG00000020342,ENSCHIG00000017287,ENSCHIG00000005870,ENSCHIG00000025851
GO:0034641	cellular nitrogen compound metabolic process	biological_process	0.94997	1	15	69	6925	22266	ENSCHIG00000020342,ENSCHIG00000005870,ENSCHIG00000017287,ENSCHIG00000025851,ENSCHIG00000019114,ENSCHIG00000023400,ENSCHIG00000021581,ENSCHIG00000012398,ENSCHIG00000016095,ENSCHIG00000010591,ENSCHIG00000004618,ENSCHIG00000002784,ENSCHIG00000008777,ENSCHIG00000003652,ENSCHIG00000011028
GO:0006396	RNA processing	biological_process	0.9521	1	3	69	2427	22266	ENSCHIG00000025851,ENSCHIG00000002784,ENSCHIG00000003652
GO:0009719	response to endogenous stimulus	biological_process	0.95226	1	1	69	894	22266	ENSCHIG00000020647
GO:0098796	membrane protein complex	cellular_component	0.95321	1	1	69	956	22266	ENSCHIG00000024757
GO:0034622	cellular protein-containing complex assembly	biological_process	0.95547	1	2	69	1814	22266	ENSCHIG00000017627,ENSCHIG00000010803
GO:0051179	localization	biological_process	0.95568	1	10	69	4632	22266	ENSCHIG00000020641,ENSCHIG00000021581,ENSCHIG00000016611,ENSCHIG00000009277,ENSCHIG00000002816,ENSCHIG00000010803,ENSCHIG00000012195,ENSCHIG00000025851,ENSCHIG00000023400,ENSCHIG00000020647
GO:0010467	gene expression	biological_process	0.95603	1	14	69	6734	22266	ENSCHIG00000023400,ENSCHIG00000025851,ENSCHIG00000020342,ENSCHIG00000017287,ENSCHIG00000005870,ENSCHIG00000011028,ENSCHIG00000004618,ENSCHIG00000008777,ENSCHIG00000002784,ENSCHIG00000003652,ENSCHIG00000016095,ENSCHIG00000010591,ENSCHIG00000012648,ENSCHIG00000021581
GO:1901360	organic cyclic compound metabolic process	biological_process	0.9595	1	13	69	6277	22266	ENSCHIG00000003652,ENSCHIG00000002784,ENSCHIG00000004618,ENSCHIG00000008777,ENSCHIG00000021581,ENSCHIG00000016095,ENSCHIG00000019114,ENSCHIG00000020647,ENSCHIG00000023400,ENSCHIG00000020342,ENSCHIG00000017287,ENSCHIG00000005870,ENSCHIG00000025851
GO:0043933	protein-containing complex subunit organization	biological_process	0.96151	1	3	69	2325	22266	ENSCHIG00000017627,ENSCHIG00000010803,ENSCHIG00000023400
GO:0042221	response to chemical	biological_process	0.96324	1	5	69	2843	22266	ENSCHIG00000010803,ENSCHIG00000023400,ENSCHIG00000020647,ENSCHIG00000016611,ENSCHIG00000020693
GO:0016043	cellular component organization	biological_process	0.96354	1	11	69	5419	22266	ENSCHIG00000020693,ENSCHIG00000014749,ENSCHIG00000017627,ENSCHIG00000020342,ENSCHIG00000012195,ENSCHIG00000023400,ENSCHIG00000016241,ENSCHIG00000021581,ENSCHIG00000024443,ENSCHIG00000010803,ENSCHIG00000023615
GO:0006139	nucleobase-containing compound metabolic process	biological_process	0.9638	1	12	69	5989	22266	ENSCHIG00000016095,ENSCHIG00000021581,ENSCHIG00000008777,ENSCHIG00000002784,ENSCHIG00000004618,ENSCHIG00000003652,ENSCHIG00000025851,ENSCHIG00000017287,ENSCHIG00000020342,ENSCHIG00000005870,ENSCHIG00000023400,ENSCHIG00000019114
GO:0043168	anion binding	molecular_function	0.96514	1	4	69	2399	22266	ENSCHIG00000022528,ENSCHIG00000012195,ENSCHIG00000020693,ENSCHIG00000023615
GO:0003723	RNA binding	molecular_function	0.96627	1	3	69	2400	22266	ENSCHIG00000011028,ENSCHIG00000012770,ENSCHIG00000010591
GO:0019899	enzyme binding	molecular_function	0.96656	1	2	69	1517	22266	ENSCHIG00000021172,ENSCHIG00000020641
GO:0016192	vesicle-mediated transport	biological_process	0.96695	1	1	69	1012	22266	ENSCHIG00000009277
GO:0004930	G protein-coupled receptor activity	molecular_function	0.96825	1	1	69	1077	22266	ENSCHIG00000015283
GO:0009967	positive regulation of signal transduction	biological_process	0.96907	1	1	69	1027	22266	ENSCHIG00000024052
GO:0051049	regulation of transport	biological_process	0.97072	1	1	69	1049	22266	ENSCHIG00000023400
GO:0046483	heterocycle metabolic process	biological_process	0.97108	1	12	69	6106	22266	ENSCHIG00000004618,ENSCHIG00000002784,ENSCHIG00000008777,ENSCHIG00000003652,ENSCHIG00000021581,ENSCHIG00000016095,ENSCHIG00000019114,ENSCHIG00000023400,ENSCHIG00000017287,ENSCHIG00000020342,ENSCHIG00000005870,ENSCHIG00000025851
GO:0006810	transport	biological_process	0.97163	1	6	69	3357	22266	ENSCHIG00000009277,ENSCHIG00000020647,ENSCHIG00000023400,ENSCHIG00000020641,ENSCHIG00000016611,ENSCHIG00000025851
GO:0006397	mRNA processing	biological_process	0.97198	1	1	69	1410	22266	ENSCHIG00000025851
GO:0071840	cellular component organization or biogenesis	biological_process	0.9725	1	11	69	5569	22266	ENSCHIG00000021581,ENSCHIG00000023615,ENSCHIG00000024443,ENSCHIG00000010803,ENSCHIG00000012195,ENSCHIG00000020342,ENSCHIG00000017627,ENSCHIG00000020693,ENSCHIG00000014749,ENSCHIG00000016241,ENSCHIG00000023400
GO:0005856	cytoskeleton	cellular_component	0.97435	1	2	69	1628	22266	ENSCHIG00000017627,ENSCHIG00000014749
GO:0005575	cellular_component	cellular_component	0.97697	1	49	69	17865	22266	ENSCHIG00000004618,ENSCHIG00000010779,ENSCHIG00000021581,Novel00078,ENSCHIG00000021851,ENSCHIG00000012398,ENSCHIG00000015283,ENSCHIG00000010591,ENSCHIG00000023400,ENSCHIG00000020647,ENSCHIG00000010031,ENSCHIG00000012195,ENSCHIG00000014749,ENSCHIG00000020693,ENSCHIG00000007330,ENSCHIG00000002784,ENSCHIG00000003652,ENSCHIG00000025508,ENSCHIG00000014556,ENSCHIG00000011320,ENSCHIG00000017609,ENSCHIG0…
GO:0010647	positive regulation of cell communication	biological_process	0.97854	1	1	69	1135	22266	ENSCHIG00000024052
GO:0051234	establishment of localization	biological_process	0.97877	1	6	69	3480	22266	ENSCHIG00000023400,ENSCHIG00000020647,ENSCHIG00000009277,ENSCHIG00000016611,ENSCHIG00000025851,ENSCHIG00000020641
GO:0023056	positive regulation of signaling	biological_process	0.97907	1	1	69	1142	22266	ENSCHIG00000024052
GO:0110165	cellular anatomical entity	cellular_component	0.98025	1	48	69	17657	22266	ENSCHIG00000003652,ENSCHIG00000002784,ENSCHIG00000007330,ENSCHIG00000011320,ENSCHIG00000014556,ENSCHIG00000025508,ENSCHIG00000017609,ENSCHIG00000012770,ENSCHIG00000020342,Novel00948,ENSCHIG00000025851,ENSCHIG00000004618,ENSCHIG00000010779,ENSCHIG00000021581,Novel00078,ENSCHIG00000010591,ENSCHIG00000015283,ENSCHIG00000021851,ENSCHIG00000012398,ENSCHIG00000023400,ENSCHIG00000020647,ENSCHIG000000121…
GO:0009987	cellular process	biological_process	0.98107	1	44	69	16508	22266	ENSCHIG00000017287,ENSCHIG00000021172,ENSCHIG00000016241,ENSCHIG00000016611,ENSCHIG00000012648,ENSCHIG00000024052,ENSCHIG00000023615,ENSCHIG00000024443,ENSCHIG00000006212,ENSCHIG00000022732,ENSCHIG00000017627,ENSCHIG00000017921,ENSCHIG00000019114,ENSCHIG00000017785,ENSCHIG00000011028,ENSCHIG00000002816,ENSCHIG00000009277,ENSCHIG00000008777,ENSCHIG00000010803,ENSCHIG00000014749,ENSCHIG00000020693,…
GO:0016071	mRNA metabolic process	biological_process	0.98458	1	1	69	1580	22266	ENSCHIG00000025851
GO:0003674	molecular_function	molecular_function	0.98565	1	49	69	17768	22266	ENSCHIG00000023615,ENSCHIG00000002693,ENSCHIG00000017340,ENSCHIG00000012648,ENSCHIG00000011379,ENSCHIG00000024052,ENSCHIG00000016611,ENSCHIG00000021172,ENSCHIG00000011415,ENSCHIG00000017287,Novel00647,ENSCHIG00000008777,ENSCHIG00000010803,ENSCHIG00000011028,ENSCHIG00000000407,ENSCHIG00000017785,ENSCHIG00000023568,ENSCHIG00000017921,ENSCHIG00000019114,ENSCHIG00000022732,ENSCHIG00000024368,ENSCHIG0…
GO:0007186	G protein-coupled receptor signaling pathway	biological_process	0.98737	1	1	69	1350	22266	ENSCHIG00000015283
GO:0008150	biological_process	biological_process	0.98856	1	48	69	17812	22266	ENSCHIG00000017785,ENSCHIG00000023568,ENSCHIG00000010803,ENSCHIG00000002816,ENSCHIG00000009277,ENSCHIG00000008777,ENSCHIG00000011028,ENSCHIG00000017627,ENSCHIG00000022732,ENSCHIG00000006212,ENSCHIG00000019114,ENSCHIG00000017921,ENSCHIG00000024052,ENSCHIG00000012648,ENSCHIG00000016611,ENSCHIG00000024443,ENSCHIG00000023615,ENSCHIG00000017287,ENSCHIG00000016241,ENSCHIG00000021172,ENSCHIG00000011415,…
GO:0032991	protein-containing complex	cellular_component	0.99368	1	8	69	5209	22266	ENSCHIG00000025851,ENSCHIG00000024757,Novel01535,ENSCHIG00000023400,ENSCHIG00000016095,ENSCHIG00000010591,ENSCHIG00000002816,ENSCHIG00000009277
GO:0071310	cellular response to organic substance	biological_process	0.99398	1	1	69	1487	22266	ENSCHIG00000020647
GO:0010033	response to organic substance	biological_process	0.99796	1	1	69	1791	22266	ENSCHIG00000020647

## Sheet: Table S3
Table S3: KEGG enrichment analysis
#Term	Database	ID	Input number	Background number	P-Value	Corrected P-Value	Input	KEGG_ID/KO	Entrez_ID	Hyperlink
Axon guidance	KEGG PATHWAY	chx04360	3	185	0.00970326128535	0.260611	ENSCHIG00000022528|ENSCHIG00000020693|ENSCHIG00000023615	chx:102170633|chx:102168261|chx:100860973|	| | |	http://www.genome.jp/kegg-bin/show_pathway?chx04360/chx:100860973%09red/chx:102168261%09red/chx:102170633%09red
Acute myeloid leukemia	KEGG PATHWAY	chx05221	2	67	0.0113380989469	0.260611	ENSCHIG00000023568|ENSCHIG00000011320	chx:102178971|chx:102172327|	| |	http://www.genome.jp/kegg-bin/show_pathway?chx05221/chx:102178971%09red/chx:102172327%09red
Ribosome	KEGG PATHWAY	chx03010	3	203	0.0124100580951	0.260611	ENSCHIG00000009521|ENSCHIG00000011028|ENSCHIG00000010591	chx:102172673|chx:102170403|chx:102179042|	| | |	http://www.genome.jp/kegg-bin/show_pathway?chx03010/chx:102170403%09red/chx:102172673%09red/chx:102179042%09red
Circadian entrainment	KEGG PATHWAY	chx04713	2	100	0.0236995444042	0.373268	ENSCHIG00000023568|ENSCHIG00000012195	chx:102178971|chx:102182753|	| |	http://www.genome.jp/kegg-bin/show_pathway?chx04713/chx:102182753%09red/chx:102178971%09red
Mannose type O-glycan biosynthesis	KEGG PATHWAY	chx00515	1	23	0.0544039356994	0.389073	ENSCHIG00000017785	chx:102189620|	|	http://www.genome.jp/kegg-bin/show_pathway?chx00515/chx:102189620%09red
Phagosome	KEGG PATHWAY	chx04145	2	168	0.0597758206307	0.389073	ENSCHIG00000026677|ENSCHIG00000010779	chx:102180974|chx:108633460|	| |	http://www.genome.jp/kegg-bin/show_pathway?chx04145/chx:102180974%09red/chx:108633460%09red
RNA transport	KEGG PATHWAY	chx03013	2	170	0.0610154	0.389073	ENSCHIG00000025851|ENSCHIG00000007454	chx:102179815|chx:100860780|	| |	http://www.genome.jp/kegg-bin/show_pathway?chx03013/chx:102179815%09red/chx:100860780%09red
Transcriptional misregulation in cancer	KEGG PATHWAY	chx05202	2	190	0.0738796605054	0.389073	ENSCHIG00000023568|ENSCHIG00000011320	chx:102178971|chx:102172327|	| |	http://www.genome.jp/kegg-bin/show_pathway?chx05202/chx:102178971%09red/chx:102172327%09red
Circadian rhythm	KEGG PATHWAY	chx04710	1	32	0.0740433292153	0.389073	ENSCHIG00000023568	chx:102178971|	|	http://www.genome.jp/kegg-bin/show_pathway?chx04710/chx:102178971%09red
Human immunodeficiency virus 1 infection	KEGG PATHWAY	chx05170	2	230	0.101855	0.389073	ENSCHIG00000010779|ENSCHIG00000023615	chx:108633460|chx:100860973|	| |	http://www.genome.jp/kegg-bin/show_pathway?chx05170/chx:100860973%09red/chx:108633460%09red
Vasopressin-regulated water reabsorption	KEGG PATHWAY	chx04962	1	46	0.103796	0.389073	ENSCHIG00000026677	chx:102180974|	|	http://www.genome.jp/kegg-bin/show_pathway?chx04962/chx:102180974%09red
Sphingolipid metabolism	KEGG PATHWAY	chx00600	1	49	0.110048	0.389073	ENSCHIG00000012398	chx:102177178|	|	http://www.genome.jp/kegg-bin/show_pathway?chx00600/chx:102177178%09red
Graft-versus-host disease	KEGG PATHWAY	chx05332	1	50	0.112122	0.389073	ENSCHIG00000010779	chx:108633460|	|	http://www.genome.jp/kegg-bin/show_pathway?chx05332/chx:108633460%09red
N-Glycan biosynthesis	KEGG PATHWAY	chx00510	1	52	0.116257	0.389073	ENSCHIG00000017785	chx:102189620|	|	http://www.genome.jp/kegg-bin/show_pathway?chx00510/chx:102189620%09red
Allograft rejection	KEGG PATHWAY	chx05330	1	54	0.120372	0.389073	ENSCHIG00000010779	chx:108633460|	|	http://www.genome.jp/kegg-bin/show_pathway?chx05330/chx:108633460%09red
Legionellosis	KEGG PATHWAY	chx05134	1	57	0.12651	0.389073	ENSCHIG00000007454	chx:100860780|	|	http://www.genome.jp/kegg-bin/show_pathway?chx05134/chx:100860780%09red
Regulation of lipolysis in adipocytes	KEGG PATHWAY	chx04923	1	59	0.130578	0.389073	ENSCHIG00000012195	chx:102182753|	|	http://www.genome.jp/kegg-bin/show_pathway?chx04923/chx:102182753%09red
Long-term depression	KEGG PATHWAY	chx04730	1	61	0.134628	0.389073	ENSCHIG00000012195	chx:102182753|	|	http://www.genome.jp/kegg-bin/show_pathway?chx04730/chx:102182753%09red
Type I diabetes mellitus	KEGG PATHWAY	chx04940	1	61	0.134628	0.389073	ENSCHIG00000010779	chx:108633460|	|	http://www.genome.jp/kegg-bin/show_pathway?chx04940/chx:108633460%09red
Autoimmune thyroid disease	KEGG PATHWAY	chx05320	1	66	0.14467	0.389073	ENSCHIG00000010779	chx:108633460|	|	http://www.genome.jp/kegg-bin/show_pathway?chx05320/chx:108633460%09red
Renal cell carcinoma	KEGG PATHWAY	chx05211	1	69	0.150641	0.389073	ENSCHIG00000023615	chx:100860973|	|	http://www.genome.jp/kegg-bin/show_pathway?chx05211/chx:100860973%09red
Adherens junction	KEGG PATHWAY	chx04520	1	72	0.15657	0.389073	ENSCHIG00000025508	chx:102171560|	|	http://www.genome.jp/kegg-bin/show_pathway?chx04520/chx:102171560%09red
Viral myocarditis	KEGG PATHWAY	chx05416	1	72	0.15657	0.389073	ENSCHIG00000010779	chx:108633460|	|	http://www.genome.jp/kegg-bin/show_pathway?chx05416/chx:108633460%09red
Thyroid hormone synthesis	KEGG PATHWAY	chx04918	1	75	0.162458	0.389073	ENSCHIG00000020647	chx:102172803|	|	http://www.genome.jp/kegg-bin/show_pathway?chx04918/chx:102172803%09red
Steroid hormone biosynthesis	KEGG PATHWAY	chx00140	1	78	0.168306	0.389073	ENSCHIG00000017340	chx:102177333|	|	http://www.genome.jp/kegg-bin/show_pathway?chx00140/chx:102177333%09red
Antigen processing and presentation	KEGG PATHWAY	chx04612	1	80	0.172182	0.389073	ENSCHIG00000010779	chx:108633460|	|	http://www.genome.jp/kegg-bin/show_pathway?chx04612/chx:108633460%09red
Salmonella infection	KEGG PATHWAY	chx05132	1	86	0.183704	0.389073	ENSCHIG00000026677	chx:102180974|	|	http://www.genome.jp/kegg-bin/show_pathway?chx05132/chx:102180974%09red
ErbB signaling pathway	KEGG PATHWAY	chx04012	1	86	0.183704	0.389073	ENSCHIG00000023615	chx:100860973|	|	http://www.genome.jp/kegg-bin/show_pathway?chx04012/chx:100860973%09red
Cytokine-cytokine receptor interaction	KEGG PATHWAY	chx04060	2	335	0.185074	0.389073	ENSCHIG00000010803|ENSCHIG00000024052	chx:102173628|chx:102178448|	| |	http://www.genome.jp/kegg-bin/show_pathway?chx04060/chx:102173628%09red/chx:102178448%09red
Gap junction	KEGG PATHWAY	chx04540	1	89	0.189405	0.389073	ENSCHIG00000012195	chx:102182753|	|	http://www.genome.jp/kegg-bin/show_pathway?chx04540/chx:102182753%09red
Human papillomavirus infection	KEGG PATHWAY	chx05165	2	357	0.203611	0.389073	ENSCHIG00000010779|ENSCHIG00000016095	chx:108633460|chx:102178693|	| |	http://www.genome.jp/kegg-bin/show_pathway?chx05165/chx:102178693%09red/chx:108633460%09red
Salivary secretion	KEGG PATHWAY	chx04970	1	97	0.204417	0.389073	ENSCHIG00000012195	chx:102182753|	|	http://www.genome.jp/kegg-bin/show_pathway?chx04970/chx:102182753%09red
Viral protein interaction with cytokine and cytokine receptor	KEGG PATHWAY	chx04061	1	99	0.208127	0.389073	ENSCHIG00000010803	chx:102173628|	|	http://www.genome.jp/kegg-bin/show_pathway?chx04061/chx:102173628%09red
T cell receptor signaling pathway	KEGG PATHWAY	chx04660	1	100	0.209976	0.389073	ENSCHIG00000023615	chx:100860973|	|	http://www.genome.jp/kegg-bin/show_pathway?chx04660/chx:100860973%09red
Serotonergic synapse	KEGG PATHWAY	chx04726	1	120	0.246066	0.423314	ENSCHIG00000017340	chx:102177333|	|	http://www.genome.jp/kegg-bin/show_pathway?chx04726/chx:102177333%09red
Autophagy - animal	KEGG PATHWAY	chx04140	1	133	0.268647	0.423314	ENSCHIG00000017993	chx:108637522|	|	http://www.genome.jp/kegg-bin/show_pathway?chx04140/chx:108637522%09red
Estrogen signaling pathway	KEGG PATHWAY	chx04915	1	136	0.273762	0.423314	ENSCHIG00000014749	chx:102178106|	|	http://www.genome.jp/kegg-bin/show_pathway?chx04915/chx:102178106%09red
Platelet activation	KEGG PATHWAY	chx04611	1	136	0.273762	0.423314	ENSCHIG00000012195	chx:102182753|	|	http://www.genome.jp/kegg-bin/show_pathway?chx04611/chx:102182753%09red
Herpes simplex virus 1 infection	KEGG PATHWAY	chx05168	2	440	0.274857	0.423314	ENSCHIG00000005870|ENSCHIG00000010779	chx:106501765|chx:108633460|	| |	http://www.genome.jp/kegg-bin/show_pathway?chx05168/chx:106501765%09red/chx:108633460%09red
Spliceosome	KEGG PATHWAY	chx03040	1	137	0.275459	0.423314	ENSCHIG00000025851	chx:102179815|	|	http://www.genome.jp/kegg-bin/show_pathway?chx03040/chx:102179815%09red
Vascular smooth muscle contraction	KEGG PATHWAY	chx04270	1	140	0.280528	0.423314	ENSCHIG00000012195	chx:102182753|	|	http://www.genome.jp/kegg-bin/show_pathway?chx04270/chx:102182753%09red
Natural killer cell mediated cytotoxicity	KEGG PATHWAY	chx04650	1	141	0.28221	0.423314	ENSCHIG00000022732	chx:102186067|	|	http://www.genome.jp/kegg-bin/show_pathway?chx04650/chx:102186067%09red
Oxytocin signaling pathway	KEGG PATHWAY	chx04921	1	155	0.30535	0.444167	ENSCHIG00000017609	chx:108637398|	|	http://www.genome.jp/kegg-bin/show_pathway?chx04921/chx:108637398%09red
Cell adhesion molecules (CAMs)	KEGG PATHWAY	chx04514	1	158	0.310212	0.444167	ENSCHIG00000010779	chx:108633460|	|	http://www.genome.jp/kegg-bin/show_pathway?chx04514/chx:108633460%09red
Cellular senescence	KEGG PATHWAY	chx04218	1	163	0.318241	0.445537	ENSCHIG00000010779	chx:108633460|	|	http://www.genome.jp/kegg-bin/show_pathway?chx04218/chx:108633460%09red
cGMP-PKG signaling pathway	KEGG PATHWAY	chx04022	1	173	0.334023	0.457466	ENSCHIG00000012195	chx:102182753|	|	http://www.genome.jp/kegg-bin/show_pathway?chx04022/chx:102182753%09red
Tight junction	KEGG PATHWAY	chx04530	1	178	0.341778	0.458128	ENSCHIG00000016241	chx:102186054|	|	http://www.genome.jp/kegg-bin/show_pathway?chx04530/chx:102186054%09red
Chemokine signaling pathway	KEGG PATHWAY	chx04062	1	184	0.350966	0.460644	ENSCHIG00000010803	chx:102173628|	|	http://www.genome.jp/kegg-bin/show_pathway?chx04062/chx:102173628%09red
Kaposi sarcoma-associated herpesvirus infection	KEGG PATHWAY	chx05167	1	199	0.373388	0.471755	ENSCHIG00000010779	chx:108633460|	|	http://www.genome.jp/kegg-bin/show_pathway?chx05167/chx:108633460%09red
Focal adhesion	KEGG PATHWAY	chx04510	1	207	0.385032	0.471755	ENSCHIG00000023615	chx:100860973|	|	http://www.genome.jp/kegg-bin/show_pathway?chx04510/chx:100860973%09red
Regulation of actin cytoskeleton	KEGG PATHWAY	chx04810	1	215	0.396462	0.471755	ENSCHIG00000023615	chx:100860973|	|	http://www.genome.jp/kegg-bin/show_pathway?chx04810/chx:100860973%09red
Epstein-Barr virus infection	KEGG PATHWAY	chx05169	1	215	0.396462	0.471755	ENSCHIG00000010779	chx:108633460|	|	http://www.genome.jp/kegg-bin/show_pathway?chx05169/chx:108633460%09red
Viral carcinogenesis	KEGG PATHWAY	chx05203	1	223	0.407683	0.471755	ENSCHIG00000010779	chx:108633460|	|	http://www.genome.jp/kegg-bin/show_pathway?chx05203/chx:108633460%09red
Human T-cell leukemia virus 1 infection	KEGG PATHWAY	chx05166	1	232	0.42006	0.471755	ENSCHIG00000010779	chx:108633460|	|	http://www.genome.jp/kegg-bin/show_pathway?chx05166/chx:108633460%09red
Thermogenesis	KEGG PATHWAY	chx04714	1	235	0.424129	0.471755	ENSCHIG00000012195	chx:102182753|	|	http://www.genome.jp/kegg-bin/show_pathway?chx04714/chx:102182753%09red
Ras signaling pathway	KEGG PATHWAY	chx04014	1	237	0.426826	0.471755	ENSCHIG00000023615	chx:100860973|	|	http://www.genome.jp/kegg-bin/show_pathway?chx04014/chx:100860973%09red
Human cytomegalovirus infection	KEGG PATHWAY	chx05163	1	237	0.426826	0.471755	ENSCHIG00000010779	chx:108633460|	|	http://www.genome.jp/kegg-bin/show_pathway?chx05163/chx:108633460%09red
cAMP signaling pathway	KEGG PATHWAY	chx04024	1	247	0.440124	0.478066	ENSCHIG00000017609	chx:108637398|	|	http://www.genome.jp/kegg-bin/show_pathway?chx04024/chx:108637398%09red
Endocytosis	KEGG PATHWAY	chx04144	1	258	0.4544	0.485207	ENSCHIG00000010779	chx:108633460|	|	http://www.genome.jp/kegg-bin/show_pathway?chx04144/chx:108633460%09red
MAPK signaling pathway	KEGG PATHWAY	chx04010	1	299	0.504518	0.529744	ENSCHIG00000011320	chx:102172327|	|	http://www.genome.jp/kegg-bin/show_pathway?chx04010/chx:102172327%09red
Neuroactive ligand-receptor interaction	KEGG PATHWAY	chx04080	1	356	0.566725	0.585307	ENSCHIG00000017609	chx:108637398|	|	http://www.genome.jp/kegg-bin/show_pathway?chx04080/chx:108637398%09red
Olfactory transduction	KEGG PATHWAY	chx04740	1	1064	0.919768	0.934603	ENSCHIG00000012195	chx:102182753|	|	http://www.genome.jp/kegg-bin/show_pathway?chx04740/chx:102182753%09red
Metabolic pathways	KEGG PATHWAY	chx01100	1	1505	0.972471	0.972471	ENSCHIG00000017785	chx:102189620|	|	http://www.genome.jp/kegg-bin/show_pathway?chx01100/chx:102189620%09red
